# Supplementary material for: Discovery pattern and species number of scale insects (Hemiptera: Coccoidea)
Source: PeerJ. 2016 Sep 29;4:e2526. doi: 10.7717/peerj.2526 (PMC5047223; doi:10.7717/peerj.2526)
Supplement: Table S1 [file peerj-04-2526-s001.xlsx]

## Sheet: data
Family	Genus	species	author	year
Coccidae	Ceroplastes	rusci	Linnaeus	1758
Coccidae	Eulecanium	tiliae	Linnaeus	1758
Coccidae	Pulvinaria	vitis	Linnaeus	1758
Diaspididae	Chionaspis	salicis	Linnaeus	1758
Diaspididae	Chrysomphalus	aonidum	Linnaeus	1758
Diaspididae	Lepidosaphes	ulmi	Linnaeus	1758
Kermesidae	Kermes	ilicis	Linnaeus	1758
Kermesidae	Kermes	quercus	Linnaeus	1758
Margarodidae	Protortonia	cacti	Linnaeus	1758
Margarodidae	Porphyrophora	polonica	Linnaeus	1758
Ortheziidae	Orthezia	urticae	Linnaeus	1758
Eriococcidae	Eriococcus	uvaeursi	Linnaeus	1761
Conchaspididae	Conchaspis	capensis	Linnaeus	1763
Coccidae	Ceroplastes	myricae	Linnaeus	1767
Ortheziidae	Arctorthezia	cataphracta	Olafsen	1772
Margarodidae	Gueriniella	serratulae	Fabricius	1775
Diaspididae	Dynaspidiotus	abietis	Schrank	1776
Diaspididae	Diaspis	bromeliae	Kerner	1778
Eriococcidae	Eriococcus	spurius	Modeer	1778
Ortheziidae	Newsteadia	floccosa	De Geer	1778
Diaspididae	Carulaspis	visci	Schrank	1781
Coccidae	Pulvinaria	sericea	Fourcroy	1785
Kermesidae	Kermes	roboris	Fourcroy	1785
Coccidae	Toumeyella	liriodendri	Gmelin	1790
Diaspididae	Lepidosaphes	conchiformis	Gmelin	1790
Coccidae	Ceroplastes	ceriferus	Fabricius	1798
Coccidae	Physokermes	piceae	Schrank	1801
Dactylopiidae	Dactylopius	tomentosus	Lamark	1801
Eriococcidae	Eriococcus	thymi	Schrank	1801
Coccidae	Coccus	stipulaeformis	Haworth	1812
Pseudococcidae	Planococcus	citri	Risso	1813
Coccidae	Coccus	hordeolum	Dalman	1826
Coccidae	Physokermes	hemicryphus	Dalman	1826
Coccidae	Ceroplastes	janeirensis	Gray	1828
Coccidae	Pulvinariella	mesembryanthemi	Vallot	1829
Dactylopiidae	Dactylopius	coccus	Costa	1829
Diaspididae	Diaspis	obliqua	Costa	1829
Margarodidae	Margarodes	formicarum	Guilding	1829
Pseudococcidae	Trabutina	mannipara	Hemprich & Ehrenberg	1829
Coccidae	Coccus	bromeliae	Bouche	1833
Coccidae	Pulvinaria	cestri	Bouche	1833
Diaspididae	Aonidia	lauri	Bouche	1833
Diaspididae	Aspidiotus	nerii	Bouche	1833
Diaspididae	Aulacaspis	rosae	Bouche	1833
Diaspididae	Diaspis	echinocacti	Bouche	1833
Margarodidae	Porphyrophora	hamelii	Brandt	1833
Coccidae	Eriopeltis	festucae	Boyer de Fonscolombe	1834
Coccidae	Sphaerolecanium	prunastri	Boyer de Fonscolombe	1834
Coccidae	Lecanopsis	radicumgraminis	Boyer de Fonscolombe	1834
Coccidae	Pulvinaria	tuberculata	Bouche	1834
Diaspididae	Aspidiotus	palmarum	Bouche	1834
Eriococcidae	Eriococcus	buxi	Boyer de Fonscolombe	1834
Eriococcidae	Eriococcus	crispus	Boyer de Fonscolombe	1834
Pseudococcidae	Amonostherium	rorismarinis	Boyer de Fonscolombe	1834
Margarodidae	Monophlebus	atripennis	Burmeister	1835
Margarodidae	Palaeococcus	fuscipennis	Burmeister	1835
Pseudococcidae	Vryburgia	amaryllidis	Bouche	1837
Diaspididae	Leucaspis	pini	Hartig	1839
Margarodidae	Callipappus	westwoodii	Guerin-Meneville	1841
Diaspididae	Diaspidiotus	ostreaeformis	Curtis	1843
Diaspididae	Parlatoria	proteus	Curtis	1843
Diaspididae	Aspidiotus	cymbidii	Bouche	1844
Pseudococcidae	Spilococcus	mamillariae	Bouche	1844
Margarodidae	Drosicha	burmeisteri	Westwood	1845
Margarodidae	Monophlebus	fabricii	Westwood	1845
Margarodidae	Monophlebus	illigeri	Westwood	1845
Margarodidae	Drosicha	leachii	Westwood	1845
Margarodidae	Monophlebus	raddoni	Westwood	1845
Margarodidae	Drosicha	saundersii	Westwood	1845
Coccidae	Ceroplastes	jamaicensis	White	1846
Coccidae	Ceroplastes	cassiae	Chavannes	1848
Coccidae	Ericerus	pela	Chavannes	1848
Coccidae	Ceroplastes	psidii	Chavannes	1848
Coccidae	Coccus	pruni	Burmeister	1849
Diaspididae	Aspidiotus	populi	Baerensprung	1849
Pseudococcidae	Phenacoccus	hystrix	Baerensprung	1849
Coccidae	Pulvinaria	salicis	Bouche	1851
Diaspididae	Aspidiotus	myrthi	Bouche	1851
Diaspididae	Aspidiotus	saliceti	Bouche	1851
Diaspididae	Aspidiotus	tiliae	Bouche	1851
Diaspididae	Carulaspis	juniperi	Bouche	1851
Diaspididae	Lepidosaphes	pinnaeformis	Bouche	1851
Diaspididae	Pinnaspis	buxi	Bouche	1851
Coccidae	Coccus	caudatus	Walker	1852
Coccidae	Coccus	australe	Walker	1852
Coccidae	Saissetia	coffeae	Walker	1852
Diaspididae	Separaspis	capensis	Walker	1852
Margarodidae	Palaeococcus	brasiliensis	Walker	1852
Diaspididae	Parlatoria	ziziphi	Lucas	1853
Margarodidae	Matsucoccus	crenata	Koch	1854
Pseudococcidae	Pseudococcus	zamiae	Lucas	1855
Diaspididae	Chionaspis	pinifoliae	Fitch	1856
Margarodidae	Monophlebus	irregularis	Germar	1856
Margarodidae	Matsucoccus	pinnatus	Germar	1856
Ortheziidae	Ochyrocoris	electrina	Menge	1856
Pseudococcidae	Puto	avitus	Menge	1856
Pseudococcidae	Puto	trivenosus	Germar & Berendt	1856
Coccidae	Eulecanium	caryae	Fitch	1857
Coccidae	Parthenolecanium	cerasifex	Fitch	1857
Diaspididae	Aspidiotus	cerasi	Fitch	1857
Diaspididae	Aspidiotus	circularis	Fitch	1857
Diaspididae	Chionaspis	furfura	Fitch	1857
Margarodidae	Walkeriana	floriger	Walker	1858
Margarodidae	Drosicha	contrahens	Walker	1858
Coccidae	Parthenolecanium	quercifex	Fitch	1859
Eriococcidae	Pseudochermes	fraxini	Kaltenbach	1860
Coccidae	Parasaissetia	nigra	Nietner	1861
Eriococcidae	Ascelis	praemollis	Schrader	1863
Eriococcidae	Apiomorpha	duplex	Schrader	1863
Eriococcidae	Apiomorpha	ovicola	Schrader	1863
Eriococcidae	Apiomorpha	pharetrata	Schrader	1863
Eriococcidae	Apiomorpha	pileata	Schrader	1863
Eriococcidae	Opisthoscelis	subrotunda	Schrader	1863
Coccidae	Luzulaspis	luzulae	Dufour	1864
Coccidae	Eulecanium	emerici	Planchon	1864
Kermesidae	Nidularia	pulvinata	Planchon	1864
Kermesidae	Kermes	vermilio	Planchon	1864
Margarodidae	Tessarobelus	guerini	Montrouzier	1864
Coccidae	Ceroplastes	mierii	Targioni Tozzetti	1866
Coccidae	Filippia	follicularis	Targioni Tozzetti	1867
Dactylopiidae	Dactylopius	bassi	Targioni Tozzetti	1867
Diaspididae	Aspidiotus	kennedyae	Boisduval	1867
Diaspididae	Fiorinia	fioriniae	Targioni Tozzetti	1867
Diaspididae	Leucaspis	fulchironiae	Boisduval	1867
Pseudococcidae	Pseudococcus	longispinus	Targioni Tozzetti	1867
Coccidae	Pulvinaria	acericola	Walsh & Riley	1868
Coccidae	Coccus	planchonii	Targioni Tozzetti	1868
Coccidae	Lecanopsis	rhizophila	Targioni Tozzetti	1868
Diaspididae	Aspidiotus	pandani	Boisduval	1868
Diaspididae	Diaspidiotus	zonatus	Frauenfeld	1868
Pseudococcidae	Rhizoecus	halophilus	Hardy	1868
Coccidae	Coccus	guerinii	Signoret	1869
Coccidae	Pulvinaria	iceryi	Signoret	1869
Diaspididae	Aspidiotus	chamaeropsis	Signoret	1869
Diaspididae	Abgrallaspis	cyanophylli	Signoret	1869
Diaspididae	Aspidiotus	destructor	Signoret	1869
Diaspididae	Aspidiotus	niger	Signoret	1869
Diaspididae	Aspidiotus	phormii	Signoret	1869
Diaspididae	Aspidiotus	spurcatus	Signoret	1869
Diaspididae	Carulaspis	minima	Signoret	1869
Diaspididae	Diaspis	boisduvalii	Signoret	1869
Diaspididae	Epidiaspis	leperii	Signoret	1869
Diaspididae	Hemiberlesia	lataniae	Signoret	1869
Diaspididae	Lepidosaphes	beckii	Newman	1869
Diaspididae	Lepidosaphes	gloverii	Packard	1869
Lecanodiaspididae	Lecanodiaspis	sardoa	Targioni Tozzetti	1869
Coccidae	Pulvinaria	floccifera	Westwood	1870
Diaspididae	Targionia	nigra	Signoret	1870
Diaspididae	Lepidosaphes	abietis	Signoret	1870
Diaspididae	Lepidosaphes	flava	Signoret	1870
Diaspididae	Leucaspis	signoreti	Signoret	1870
Coccidae	Vinsonia	stellifera	Westwood	1871
Coccidae	Ceroplastes	fairmairii	Signoret	1872
Coccidae	Kilifia	acuminata	Signoret	1873
Coccidae	Palaeolecanium	bituberculatum	Signoret	1873
Coccidae	Neolecanium	sallei	Signoret	1873
Coccidae	Eucalymnatus	tessellatus	Signoret	1873
Coccidae	Akermes	verrucosus	Signoret	1873
Coccidae	Lichtensia	viburni	Signoret	1873
Coccidae	Rhizopulvinaria	artemisiae	Signoret	1873
Coccidae	Pulvinaria	fraxini	Signoret	1873
Coccidae	Pulvinaria	tremulae	Signoret	1873
Aclerdidae	Aclerda	subterranea	Signoret	1874
Coccidae	Parafairmairia	bipartita	Signoret	1874
Coccidae	Phyllostroma	myrtilli	Kaltenbach	1874
Eriococcidae	Capulinia	sallei	Signoret	1875
Eriococcidae	Eriococcus	ericae	Signoret	1875
Kermesidae	Kermes	gibbosus	Signoret	1875
Pseudococcidae	Pseudococcus	viburni	Signoret	1875
Pseudococcidae	Antonina	purpurea	Signoret	1875
Pseudococcidae	Phenacoccus	quadricaudata	Signoret	1875
Pseudococcidae	Planococcus	ficus	Signoret	1875
Pseudococcidae	Peliococcus	lavandulae	Signoret	1875
Pseudococcidae	Phenacoccus	aceris	Signoret	1875
Pseudococcidae	Puto	brunnitarsis	Signoret	1875
Pseudococcidae	Puto	antennatus	Signoret	1875
Pseudococcidae	Ripersia	corynephori	Signoret	1875
Diaspididae	Targionia	vitis	Signoret	1876
Margarodidae	Margarodes	perrisii	Signoret	1876
Margarodidae	Ecuadortonia	uhleri	Signoret	1876
Margarodidae	Margarodes	gallicus	Signoret	1876
Coccidae	Eriopeltis	lichtensteini	Signoret	1877
Coccidae	Myzolecanium	kibarae	Beccari	1877
Margarodidae	Drosicha	frauenfeldi	Karsch	1877
Pseudococcidae	Fonscolombia	graminis	Lichtenstein	1877
Diaspididae	Diaspidiotus	ancylus	Putnam	1878
Pseudococcidae	Rhizoecus	falcifer	Kunckel d'Herculais	1878
Coccidae	Ctenochiton	elongatus	Maskell	1879
Coccidae	Kalasiris	perforata	Maskell	1879
Coccidae	Inglisia	patella	Maskell	1879
Coccidae	Ctenochiton	viridis	Maskell	1879
Diaspididae	Pseudaulacaspis	cordylinidis	Maskell	1879
Diaspididae	Aonidiella	aurantii	Maskell	1879
Diaspididae	Eulepidosaphes	pyriformis	Maskell	1879
Diaspididae	Fiorinia	drimydis	Maskell	1879
Diaspididae	Leucaspis	gigas	Maskell	1879
Eriococcidae	Eriococcus	multispinus	Maskell	1879
Eriococcidae	Eriochiton	spinosus	Maskell	1879
Eriococcidae	Eriococcus	araucariae	Maskell	1879
Margarodidae	Icerya	purchasi	Maskell	1879
Pseudococcidae	Pseudococcus	calceolariae	Maskell	1879
Pseudococcidae	Paracoccus	glaucus	Maskell	1879
Pseudococcidae	Balanococcus	poae	Maskell	1879
Pseudococcidae	Ritsemia	pupifera	Lichtenstein	1879
Diaspididae	Pseudaulacaspis	phymatodidis	Maskell	1880
Diaspididae	Anoplaspis	metrosideri	Maskell	1880
Diaspididae	Parlatoria	oleae	Colvee	1880
Diaspididae	Poliaspis	media	Maskell	1880
Eriococcidae	Noteococcus	hoheriae	Maskell	1880
Margarodidae	Coelostomidia	zealandica	Maskell	1880
Pseudococcidae	Coccura	comari	Kunow	1880
Coccidae	Ceroplastes	cirripediformis	Comstock	1881
Coccidae	Ceroplastes	floridensis	Comstock	1881
Diaspididae	Quernaspis	quercus	Comstock	1881
Diaspididae	Unaspis	euonymi	Comstock	1881
Diaspididae	Acutaspis	perseae	Comstock	1881
Diaspididae	Aspidiotus	juglandis	Colvee	1881
Diaspididae	Diaspidiotus	uvae	Comstock	1881
Diaspididae	Chionaspis	nyssae	Comstock	1881
Diaspididae	Chionaspis	ortholobis	Comstock	1881
Diaspididae	Diaspidiotus	juglansregiae	Comstock	1881
Diaspididae	Diaspidiotus	perniciosus	Comstock	1881
Diaspididae	Diaspidiotus	pyri	Lichtenstein	1881
Diaspididae	Hemiberlesia	rapax	Comstock	1881
Diaspididae	Leucaspis	riccae	Targioni Tozzetti	1881
Diaspididae	Melanaspis	obscura	Comstock	1881
Diaspididae	Melanaspis	tenebricosa	Comstock	1881
Diaspididae	Parlatoria	pergandii	Comstock	1881
Eriococcidae	Eriococcus	azaleae	Comstock	1881
Eriococcidae	Eriococcus	quercus	Comstock	1881
Kermesidae	Allokermes	galliformis	Riley	1881
Pseudococcidae	Phenacoccus	parietariae	Lichtenstein	1881
Cerococcidae	Cerococcus	quercus	Comstock	1882
Coccidae	Epelidochiton	piperis	Maskell	1882
Coccidae	Crystallotesta	leptospermi	Maskell	1882
Coccidae	Lecanochiton	metrosideri	Maskell	1882
Diaspididae	Pseudaulacaspis	dubia	Maskell	1882
Diaspididae	Symeria	leptospermi	Maskell	1882
Diaspididae	Ischnaspis	longirostris	Signoret	1882
Diaspididae	Diaspis	coccois	Lichtenstein	1882
Diaspididae	Leucaspis	Lowi	Colvee	1882
Kerriidae	Tachardiella	mexicana	Comstock	1882
Margarodidae	Xylococcus	filiferus	Low	1882
Diaspididae	Pseudoparlatoria	parlatorioides	Comstock	1883
Diaspididae	Unaspis	citri	Comstock	1883
Diaspididae	Chionaspis	lintneri	Comstock	1883
Diaspididae	Comstockiella	sabalis	Comstock	1883
Diaspididae	Haliaspis	spartinae	Comstock	1883
Diaspididae	Howardia	biclavis	Comstock	1883
Diaspididae	Leucaspis	pusilla	Low	1883
Diaspididae	Melanaspis	mimosae	Comstock	1883
Diaspididae	Melanaspis	smilacis	Comstock	1883
Diaspididae	Mycetaspis	personata	Comstock	1883
Diaspididae	Oceanaspidiotus	spinosus	Comstock	1883
Diaspididae	Parlatoria	camelliae	Comstock	1883
Diaspididae	Poliaspis	cycadis	Comstock	1883
Margarodidae	Marchalina	hellenica	Gennadius	1883
Margarodidae	Drosicha	jujubae	Buckton	1883
Pseudococcidae	Phenacoccus	piceae	Low	1883
Pseudococcidae	Pseudococcus	caricus	Gennadius	1883
Coccidae	Kalasiris	depressa	Maskell	1884
Coccidae	Plumichiton	flavus	Maskell	1884
Coccidae	Crystallotesta	fusca	Maskell	1884
Diaspididae	Trullifiorinia	minima	Maskell	1884
Diaspididae	Diaspis	santali	Maskell	1884
Diaspididae	Fiorinia	grossulariae	Maskell	1884
Diaspididae	Leucaspis	stricta	Maskell	1884
Eriococcidae	Eriococcus	celmisiae	Maskell	1884
Eriococcidae	Eriococcus	fossor	Maskell	1884
Margarodidae	Coelostomidia	wairoensis	Maskell	1884
Margarodidae	Margarodes	vitis	Philippi	1884
Pseudococcidae	Cyphonococcus	alpinus	Maskell	1884
Pseudococcidae	Rastrococcus	asteliae	Maskell	1884
Coccidae	Plumichiton	elaeocarpi	Maskell	1885
Coccidae	Umbonichiton	hymenantherae	Maskell	1885
Coccidae	Crystallotesta	ornata	Maskell	1885
Coccidae	Ceroplastes	dugesii	Lichtenstein	1885
Diaspididae	Symeria	epiphytidis	Maskell	1885
Diaspididae	Pinnaspis	dysoxyli	Maskell	1885
Eriococcidae	Eriococcus	pallidus	Maskell	1885
Pseudococcidae	Pseudococcus	sorghiellus	Forbes	1885
Pseudococcidae	Chnaurococcus	trifolii	Forbes	1885
Coccidae	Ceroplastodes	dugesii	Signoret	1886
Diaspididae	Pseudaulacaspis	pentagona	Targioni Tozzetti	1886
Pseudococcidae	Phenacoccus	hordei	Lindeman	1886
Coccidae	Coccus	longulus	Douglas	1887
Diaspididae	Diaspis	colvei	Penzig	1887
Diaspididae	Parlatoria	crotonis	Douglas	1887
Eriococcidae	Eriochiton	hispidus	Maskell	1887
Ortheziidae	Insignorthezia	insignis	Browne	1887
Eriococcidae	Ovaticoccus	agavium	Douglas	1888
Margarodidae	Crypticerya	natalensis	Douglas	1888
Pseudococcidae	Pseudococcus	farnesianae	Targioni Tozzetti	1888
Coccidae	Milviscutulus	mangiferae	Green	1889
Coccidae	Coccus	viridis	Green	1889
Coccidae	Pseudopulvinaria	sikkimensis	Atkinson	1889
Diaspididae	Unaspis	assimilis	Maskell	1889
Diaspididae	Chrysomphalus	dictyospermi	Morgan	1889
Diaspididae	Morganella	longispina	Morgan	1889
Diaspididae	Neomorgania	eucalypti	Maskell	1889
Diaspididae	Selenaspidus	articulatus	Morgan	1889
Eriococcidae	Ripersia	leptospermi	Maskell	1889
Margarodidae	Monophlebulus	crawfordi	Maskell	1889
Pseudococcidae	Anisococcus	crawii	Coquillett	1889
Pseudococcidae	Dysmicoccus	ryani	Coquillett	1889
Cerococcidae	Cerococcus	corokiae	Maskell	1890
Cerococcidae	Solenophora	fagi	Maskell	1890
Diaspididae	Furchadaspis	zamiae	Morgan	1890
Diaspididae	Lepidosaphes	grisea	Maskell	1890
Diaspididae	Lepidosaphes	pallens	Maskell	1890
Eriococcidae	Eriococcus	cavellii	Maskell	1890
Eriococcidae	Madarococcus	totarae	Maskell	1890
Eriococcidae	Eriococcus	raithbyi	Maskell	1890
Eriococcidae	Madarococcus	maculatus	Maskell	1890
Margarodidae	Ultracoelostoma	assimile	Maskell	1890
Margarodidae	Callipappus	australis	Maskell	1890
Margarodidae	Icerya	aegyptiaca	Douglas	1890
Margarodidae	Icerya	montserratensis	Riley	1890
Margarodidae	Icerya	palmeri	Riley	1890
Margarodidae	Crypticerya	rosae	Riley	1890
Margarodidae	Monophlebus	simplex	Scudder	1890
Pseudococcidae	Chryseococcus	arecae	Maskell	1890
Pseudococcidae	Nipaecoccus	aurilanatus	Maskell	1890
Pseudococcidae	Dysmicoccus	cocotis	Maskell	1890
Pseudococcidae	Anisococcus	ephedrae	Coquillett	1890
Pseudococcidae	Maskellococcus	obtectus	Maskell	1890
Pseudococcidae	Puto	yuccae	Coquillett	1890
Coccidae	Eulecanium	distinguendum	Douglas	1891
Coccidae	Drepanococcus	cajani	Maskell	1891
Coccidae	Crystallotesta	fagi	Maskell	1891
Coccidae	Saissetia	cassiniae	Maskell	1891
Coccidae	Eulecanium	ciliatum	Douglas	1891
Coccidae	Parthenolecanium	pruinosum	Coquillett	1891
Coccidae	Lecanochiton	minor	Maskell	1891
Coccidae	Pulvinaria	maskelli	Olliff	1891
Diaspididae	Aonidiella	citrina	Coquillett	1891
Diaspididae	Chrysomphalus	pinnulifer	Maskell	1891
Diaspididae	Aspidioides	corokiae	Maskell	1891
Diaspididae	Scrupulaspis	intermedia	Maskell	1891
Diaspididae	Paraonidiella	cladii	Maskell	1891
Diaspididae	Parlatoria	pittospori	Maskell	1891
Diaspididae	Pinnaspis	theae	Maskell	1891
Eriococcidae	Eriococcus	danthoniae	Maskell	1891
Eriococcidae	Eriococcus	insignis	Newstead	1891
Eriococcidae	Eriococcus	leptospermi	Maskell	1891
Eriococcidae	Eriococcus	laevigatus	Maskell	1891
Eriococcidae	Sisyrococcus	intermedius	Maskell	1891
Eriococcidae	Madarococcus	pulchellus	Maskell	1891
Margarodidae	Coelostomidia	pilosa	Maskell	1891
Ortheziidae	Arctorthezia	occidentalis	Douglas	1891
Ortheziidae	Praelongorthezia	praelonga	Douglas	1891
Phenacoleachiidae	Phenacoleachia	zealandica	Maskell	1891
Pseudococcidae	Dysmicoccus	walkeri	Newstead	1891
Pseudococcidae	Chorizococcus	herbicola	Maskell	1891
Pseudococcidae	Sarococcus	fagi	Maskell	1891
Coccidae	Poropeza	dacrydii	Maskell	1892
Coccidae	Aphenochiton	inconspicuus	Maskell	1892
Coccidae	Pulvinaria	persicae	Newstead	1892
Diaspididae	Pseudaulacaspis	eugeniae	Maskell	1892
Diaspididae	Pseudaulacaspis	nitida	Maskell	1892
Diaspididae	Pseudoparlatoria	ostreata	Cockerell	1892
Diaspididae	Remotaspidiotus	bossieae	Maskell	1892
Diaspididae	Trullifiorinia	acaciae	Maskell	1892
Diaspididae	Aspidiotus	minutus	Cockerell	1892
Diaspididae	Chrysomphalus	fodiens	Maskell	1892
Diaspididae	Diaspis	pelargonii	Cockerell	1892
Diaspididae	Lindingaspis	rossi	Maskell	1892
Diaspididae	Octaspidiotus	subrubescens	Maskell	1892
Diaspididae	Parlatoria	blanchardi	Targioni Tozzetti	1892
Diaspididae	Poliaspis	exocarpi	Maskell	1892
Eriococcidae	Eriococcus	confusus	Maskell	1892
Eriococcidae	Cylindrococcus	casuarinae	Maskell	1892
Eriococcidae	Cylindrococcus	spiniferus	Maskell	1892
Eriococcidae	Lachnodius	eucalypti	Maskell	1892
Eriococcidae	Eriococcus	eucalypti	Maskell	1892
Eriococcidae	Eriococcus	fagicorticis	Maskell	1892
Eriococcidae	Eriococcus	phyllocladi	Maskell	1892
Eriococcidae	Eriococcus	tepperi	Maskell	1892
Eriococcidae	Eriococcus	grandis	Maskell	1892
Kerriidae	Austrotachardia	acaciae	Maskell	1892
Kerriidae	Austrotachardia	melaleucae	Maskell	1892
Lecanodiaspididae	Lecanodiaspis	dendrobii	Douglas	1892
Lecanodiaspididae	Lecanodiaspis	yuccae	Townsend	1892
Margarodidae	Platycoelostoma	compressa	Maskell	1892
Margarodidae	Callipappus	immanis	Maskell	1892
Pseudococcidae	Melanococcus	albizziae	Maskell	1892
Pseudococcidae	Erium	globosum	Maskell	1892
Pseudococcidae	Nipaecoccus	graminis	Maskell	1892
Pseudococcidae	Australicoccus	hibbertiae	Maskell	1892
Pseudococcidae	Cyphonococcus	iceryoides	Maskell	1892
Pseudococcidae	Sphaerococcus	casuarinae	Maskell	1892
Pseudococcidae	Dysmicoccus	formicicola	Maskell	1892
Pseudococcidae	Brevennia	pulveraria	Newstead	1892
Pseudococcidae	Rhizoecus	rumicis	Maskell	1892
Coccidae	Parthenolecanium	fletcheri	Cockerell	1893
Coccidae	Gascardia	madagascariensis	Targioni Tozzetti	1893
Coccidae	Coccus	rubellus	Cockerell	1893
Coccidae	Coccus	schini	Cockerell	1893
Coccidae	Akermes	scrobiculatus	Maskell	1893
Coccidae	Lecanopsis	formicarum	Newstead	1893
Coccidae	Pulvinaria	bigeloviae	Cockerell	1893
Coccidae	Pulvinaria	dendrophthorae	Cockerell	1893
Coccidae	Pulvinaria	dodonaeae	Maskell	1893
Coccidae	Philephedra	lutea	Cockerell	1893
Coccidae	Pulvinaria	psidii	Maskell	1893
Coccidae	Pulvinaria	urbicola	Cockerell	1893
Coccidae	Ceroplastes	utilis	Cockerell	1893
Coccidae	Ceroplastes	depressus	Cockerell	1893
Coccidae	Ceroplastes	irregularis	Cockerell	1893
Coccidae	Ceroplastes	cistudiformis	Cockerell	1893
Coccidae	Ceroplastes	rubens	Maskell	1893
Conchaspididae	Conchaspis	angraeci	Cockerell	1893
Dactylopiidae	Dactylopius	confusus	Cockerell	1893
Diaspididae	Pseudischnaspis	bowreyi	Cockerell	1893
Diaspididae	Abgrallaspis	colorata	Cockerell	1893
Diaspididae	Acutaspis	scutiformis	Cockerell	1893
Diaspididae	Aonidomytilus	albus	Cockerell	1893
Diaspididae	Aonidomytilus	concolor	Cockerell	1893
Diaspididae	Aspidiella	sacchari	Cockerell	1893
Diaspididae	Dactylaspis	crotonis	Cockerell	1893
Diaspididae	Furcaspis	biformis	Cockerell	1893
Diaspididae	Hemiberlesia	diffinis	Newstead	1893
Diaspididae	Lepidosaphes	casuarinae	Maskell	1893
Diaspididae	Hemiberlesia	palmae	Cockerell	1893
Diaspididae	Opuntiaspis	philococcus	Cockerell	1893
Diaspididae	Leucaspis	cordylinidis	Maskell	1893
Diaspididae	Megaspidiotus	fimbriatus	Maskell	1893
Diaspididae	Melanaspis	odontoglossi	Cockerell	1893
Diaspididae	Protodiaspis	syncarpiae	Maskell	1893
Eriococcidae	Eriococcus	conspersus	Maskell	1893
Eriococcidae	Eriococcus	coriaceus	Maskell	1893
Eriococcidae	Apiomorpha	ovicoloides	Tepper	1893
Eriococcidae	Apiomorpha	calycina	Tepper	1893
Eriococcidae	Apiomorpha	conica	Froggatt	1893
Eriococcidae	Apiomorpha	minor	Froggatt	1893
Eriococcidae	Cystococcus	pomiformis	Froggatt	1893
Eriococcidae	Apiomorpha	regularis	Tepper	1893
Eriococcidae	Apiomorpha	strombylosa	Tepper	1893
Eriococcidae	Apiomorpha	subconica	Tepper	1893
Eriococcidae	Apiomorpha	urnalis	Tepper	1893
Eriococcidae	Apiomorpha	variabilis	Froggatt	1893
Eriococcidae	Eriococcus	casuarinae	Maskell	1893
Eriococcidae	Eriococcus	confluens	Maskell	1893
Eriococcidae	Sphaerococcopsis	inflatipes	Maskell	1893
Eriococcidae	Eriococcus	grandis	Maskell	1893
Eriococcidae	Eriococcus	pustulatus	Maskell	1893
Eriococcidae	Apiomorpha	baeuerleni	Froggatt	1893
Kerriidae	Paratachardina	decorella	Maskell	1893
Kerriidae	Austrotachardiella	gemmifera	Cockerell	1893
Lecanodiaspididae	Lecanodiaspis	acaciae	Maskell	1893
Lecanodiaspididae	Lecanodiaspis	eucalypti	Maskell	1893
Lecanodiaspididae	Lecanodiaspis	rufescens	Cockerell	1893
Margarodidae	Callipappus	rubiginosus	Maskell	1893
Margarodidae	Icerya	koebelei	Maskell	1893
Margarodidae	Nodulicoccus	levis	Maskell	1893
Margarodidae	Monophlebulus	pilosior	Maskell	1893
Margarodidae	Monophlebulus	fuscus	Maskell	1893
Ortheziidae	Orthezia	annae	Cockerell	1893
Pseudococcidae	Ferrisia	virgata	Cockerell	1893
Pseudococcidae	Paracoccus	townsendi	Cockerell	1893
Pseudococcidae	Dysmicoccus	brevipes	Cockerell	1893
Pseudococcidae	Nipaecoccus	ericicola	Maskell	1893
Pseudococcidae	Nipaecoccus	filamentosus	Cockerell	1893
Pseudococcidae	Puto	mexicanus	Cockerell	1893
Pseudococcidae	Nipaecoccus	nipae	Maskell	1893
Pseudococcidae	Pseudococcus	simplex	Cockerell	1893
Pseudococcidae	Pseudoripersia	turgipes	Maskell	1893
Pseudococcidae	Australiputo	casuarinae	Maskell	1893
Pseudococcidae	Phenacoccus	helianthi	Cockerell	1893
Pseudococcidae	Rastrococcus	nivalis	Maskell	1893
Pseudococcidae	Trionymus	subterraneus	Newstead	1893
Pseudococcidae	Chaetococcus	bambusae	Maskell	1893
Cerococcidae	Cerococcus	bryoides	Maskell	1894
Coccidae	Exaeretopus	formiceticola	Newstead	1894
Coccidae	Inglisia	vitrea	Cockerell	1894
Coccidae	Physokermes	insignicola	Craw	1894
Coccidae	Mesolecanium	phoradendri	Cockerell	1894
Coccidae	Neolecanium	urichi	Cockerell	1894
Coccidae	Alecanopsis	filicum	Maskell	1894
Coccidae	Pulvinaria	obscura	Newstead	1894
Coccidae	Protopulvinaria	pyriformis	Cockerell	1894
Coccidae	Pulvinaria	simulans	Cockerell	1894
Coccidae	Symonicoccus	australis	Maskell	1894
Coccidae	Lecanopsis	fallax	Giard	1894
Coccidae	Ceroplastes	albolineatus	Cockerell	1894
Diaspididae	Pseudaulacaspis	grandilobis	Maskell	1894
Diaspididae	Rutherfordia	major	Cockerell	1894
Diaspididae	Trichomytilus	formosus	Maskell	1894
Diaspididae	Abgrallaspis	latastei	Cockerell	1894
Diaspididae	Aonidiella	orientalis	Newstead	1894
Diaspididae	Aspidiotus	targionii	Del Guercio	1894
Diaspididae	Berlesaspis	spinifera	Maskell	1894
Diaspididae	Coccomytilus	convexus	Maskell	1894
Diaspididae	Parafiorinia	rubra	Maskell	1894
Diaspididae	Pseudaonidia	casuarinae	Maskell	1894
Eriococcidae	Apiomorpha	karschi	Rubsaamen	1894
Eriococcidae	Ascelis	attenuata	Froggatt	1894
Eriococcidae	Eriococcus	coccineus	Cockerell	1894
Eriococcidae	Opisthoscelis	fibularis	Froggatt	1894
Eriococcidae	Opisthoscelis	globosa	Rubsaamen	1894
Eriococcidae	Opisthoscelis	maculata	Froggatt	1894
Eriococcidae	Opisthoscelis	mammularis	Froggatt	1894
Eriococcidae	Opisthoscelis	maskelli	Froggatt	1894
Eriococcidae	Opisthoscelis	pisiformis	Froggatt	1894
Eriococcidae	Opisthoscelis	serrata	Froggatt	1894
Eriococcidae	Opisthoscelis	spinosa	Froggatt	1894
Eriococcidae	Opisthoscelis	verrucula	Froggatt	1894
Eriococcidae	Ascelis	schraderi	Froggatt	1894
Kerriidae	Tachardiella	cornuta	Cockerell	1894
Margarodidae	Auloicerya	australis	Maskell	1894
Pseudococcidae	Nipaecoccus	viridis	Newstead	1894
Pseudococcidae	Spilococcus	steeli	Cockerell & Townsend	1894
Pseudococcidae	Eucalyptococcus	lobulatus	Maskell	1894
Pseudococcidae	Pseudococcus	solani	Cockerell	1894
Pseudococcidae	Rhizoecus	maritimus	Cockerell	1894
Coccidae	Eulecanium	douglasi	?ulc	1895
Coccidae	Physokermes	coloradensis	Cockerell	1895
Coccidae	Ctenochiton	eucalypti	Maskell	1895
Coccidae	Mesolecanium	baccharidis	Cockerell	1895
Coccidae	Mesolecanium	batatae	Cockerell	1895
Coccidae	Pseudokermes	nitens	Cockerell	1895
Coccidae	Akermes	punctatus	Cockerell	1895
Coccidae	Eulecanium	patersoniae	Maskell	1895
Coccidae	Coccus	pseudohesperidum	Cockerell	1895
Coccidae	Mesolecanium	pseudosemen	Cockerell	1895
Coccidae	Toumeyella	quadrifasciata	Cockerell	1895
Coccidae	Saissetia	reticulata	Cockerell	1895
Coccidae	Metapulvinaria	lycii	Cockerell	1895
Coccidae	Pulvinaria	mammeae	Maskell	1895
Coccidae	Ceroplastodes	acaciae	Cockerell	1895
Coccidae	Toumeyella	mirabilis	Cockerell	1895
Coccidae	Akermes	monilis	Cockerell	1895
Coccidae	Ctenochiton	rhizophorae	Maskell	1895
Coccidae	Ceronema	banksiae	Maskell	1895
Coccidae	Ceroplastes	iheringi	Cockerell	1895
Diaspididae	Pseudaulacaspis	prunicola	Maskell	1895
Diaspididae	Pseudaulacaspis	xerotidis	Maskell	1895
Diaspididae	Voraspis	nerii	Newstead	1895
Diaspididae	Xerophilaspis	prosopidis	Cockerell	1895
Diaspididae	Albastaspis	nivea	Maskell	1895
Diaspididae	Andaspis	hawaiiensis	Maskell	1895
Diaspididae	Chentraspis	uniloba	Maskell	1895
Diaspididae	Aspidiella	hartii	Cockerell	1895
Diaspididae	Contigaspis	bilobis	Newstead	1895
Diaspididae	Diaspis	chilensis	Cockerell	1895
Diaspididae	Diaspis	toumeyi	Cockerell	1895
Diaspididae	Fiorinia	expansa	Maskell	1895
Diaspididae	Lepidosaphes	lactea	Maskell	1895
Diaspididae	Lepidosaphes	newsteadi	?ulc	1895
Diaspididae	Lepidosaphes	pallida	Maskell	1895
Diaspididae	Monaonidiella	cerata	Maskell	1895
Diaspididae	Mycetaspis	sphaerioides	Cockerell	1895
Diaspididae	Neoleonardia	extensa	Maskell	1895
Diaspididae	Parlatoria	parlatoriae	?ulc	1895
Diaspididae	Phaulomytilus	striatus	Maskell	1895
Eriococcidae	Eriococcus	australis	Maskell	1895
Eriococcidae	Apiomorpha	dipsaciformis	Froggatt	1895
Eriococcidae	Apiomorpha	rosaeforma	Froggatt	1895
Eriococcidae	Apiomorpha	sessilis	Froggatt	1895
Eriococcidae	Eriococcus	araucariae	Maskell	1895
Eriococcidae	Oregmopyga	neglecta	Cockerell	1895
Eriococcidae	Floracoccus	elevans	Maskell	1895
Kermesidae	Allokermes	gillettei	Cockerell	1895
Kerriidae	Tachardiella	fulgens	Cockerell	1895
Kerriidae	Tachardiella	pustulata	Cockerell	1895
Lecanodiaspididae	Lecanodiaspis	prosopidis	Maskell	1895
Ortheziidae	Praelongorthezia	nigrocincta	Cockerell	1895
Ortheziidae	Ortheziola	vejdovskyi	?ulc	1895
Pseudococcidae	Chorizococcus	aphyllonis	Cockerell	1895
Pseudococcidae	Laminicoccus	pandani	Cockerell	1895
Pseudococcidae	Trionymus	radicum	Newstead	1895
Pseudococcidae	Saccharicoccus	sacchari	Cockerell	1895
Pseudococcidae	Spilococcus	atriplicis	Cockerell	1895
Pseudococcidae	Peridiococcus	stypheliae	Maskell	1895
Pseudococcidae	Puto	barberi	Cockerell	1895
Aclerdidae	Aclerda	tokionis	Cockerell	1896
Coccidae	Coccus	formicarii	Green	1896
Coccidae	Paralecanium	geometricum	Green	1896
Coccidae	Prococcus	acutissimus	Green	1896
Coccidae	Coccus	antidesmae	Green	1896
Coccidae	Paralecanium	marginatum	Green	1896
Coccidae	Coccus	ophiorrhizae	Green	1896
Coccidae	Paralecanium	planum	Green	1896
Coccidae	Paralecanium	maritimum	Green	1896
Coccidae	Akermes	levis	Maskell	1896
Coccidae	Pulvinaria	amygdali	Cockerell	1896
Coccidae	Pulvinaria	aurantii	Cockerell	1896
Coccidae	Takahashia	japonica	Cockerell	1896
Coccidae	Pulvinaria	tessellata	Green	1896
Coccidae	Pulvinaria	thompsoni	Maskell	1896
Coccidae	Pulvinaria	tomentosa	Green	1896
Coccidae	Neolecanium	imbricatum	Cockerell	1896
Coccidae	Ceroplastes	actiniformis	Green	1896
Conchaspididae	Conchaspis	socialis	Green	1896
Dactylopiidae	Dactylopius	ceylonicus	Green	1896
Dactylopiidae	Dactylopius	opuntiae	Cockerell	1896
Diaspididae	Pseudaonidia	trilobitiformis	Green	1896
Diaspididae	Pseudaulacaspis	chinensis	Cockerell	1896
Diaspididae	Pseudaulacaspis	prunicola	Maskell	1896
Diaspididae	Pseudaulacaspis	varicosa	Green	1896
Diaspididae	Pseudotargionia	comata	Maskell	1896
Diaspididae	Semelaspidus	artocarpi	Green	1896
Diaspididae	Tenuiaspis	minuta	Green	1896
Diaspididae	Trullifiorinia	scrobicularum	Green	1896
Diaspididae	Unaspis	acuminata	Green	1896
Diaspididae	Adiscofiorinia	secreta	Green	1896
Diaspididae	Andaspis	crawii	Cockerell	1896
Diaspididae	Aonidia	bullata	Green	1896
Diaspididae	Aonidia	loranthi	Green	1896
Diaspididae	Aonidia	obscura	Green	1896
Diaspididae	Aulacaspis	litzeae	Green	1896
Diaspididae	Aspidiotus	excisus	Green	1896
Diaspididae	Aspidiotus	putearius	Green	1896
Diaspididae	Aulacaspis	difficilis	Cockerell	1896
Diaspididae	Aulacaspis	elaeagni	Green	1896
Diaspididae	Aulacaspis	fagraeae	Green	1896
Diaspididae	Bigymnaspis	bullata	Green	1896
Diaspididae	Froggattiella	inusitata	Green	1896
Diaspididae	Aulacaspis	vitis	Green	1896
Diaspididae	Chionaspis	americana	Johnson	1896
Diaspididae	Dynaspidiotus	degeneratus	Leonardi	1896
Diaspididae	Clavaspis	ulmi	Johnson	1896
Diaspididae	Coccomytilus	acaciae	Maskell	1896
Diaspididae	Cryptophyllaspis	occulta	Green	1896
Diaspididae	Diaspidiotus	aesculi	Johnson	1896
Diaspididae	Diaspidiotus	forbesi	Johnson	1896
Diaspididae	Diaspis	texensis	Cockerell	1896
Diaspididae	Duplachionaspis	graminis	Green	1896
Diaspididae	Duplachionaspis	natalensis	Maskell	1896
Diaspididae	Epidiaspis	montana	Cockerell	1896
Diaspididae	Fiorinia	distinctissima	Newstead	1896
Diaspididae	Fiorinia	saprosmae	Green	1896
Diaspididae	Fiorinia	similis	Green	1896
Diaspididae	Gonaspidiotus	minimus	Leonardi	1896
Diaspididae	Greenaspis	elongata	Green	1896
Diaspididae	Greeniella	cornigera	Green	1896
Diaspididae	Lepidosaphes	cocculi	Green	1896
Diaspididae	Opuntiaspis	carinata	Cockerell	1896
Diaspididae	Lepidosaphes	melaleucae	Maskell	1896
Diaspididae	Melanaspis	nigropunctata	Cockerell	1896
Diaspididae	Odonaspis	secreta	Cockerell	1896
Diaspididae	Paranewsteadia	maculata	Newstead	1896
Diaspididae	Situlaspis	yuccae	Cockerell	1896
Diaspididae	Parlatoria	banksiae	Maskell	1896
Diaspididae	Parlatoria	theae	Cockerell	1896
Diaspididae	Parrottia	moorei	Green	1896
Diaspididae	Phaulaspis	hakeae	Maskell	1896
Diaspididae	Pinnaspis	exercitata	Green	1896
Diaspididae	Pinnaspis	mussaendae	Green	1896
Diaspididae	Unachionaspis	bambusae	Cockerell	1896
Eriococcidae	Apiomorpha	excupula	Fuller	1896
Eriococcidae	Apiomorpha	pedunculata	Fuller	1896
Eriococcidae	Eriococcus	dubius	Cockerell	1896
Eriococcidae	Sphaerococcopsis	simplicior	Maskell	1896
Eriococcidae	Eriococcus	spiniger	Maskell	1896
Eriococcidae	Lachnodius	hirtus	Maskell	1896
Eriococcidae	Lachnodius	lectularius	Maskell	1896
Eriococcidae	Eriococcus	devoniensis	Green	1896
Eriococcidae	Kuwanina	obscurata	Maskell	1896
Kermesidae	Olliffiella	cristicola	Cockerell	1896
Lecanodiaspididae	Psoraleococcus	quercus	Cockerell	1896
Lecanodiaspididae	Lecanodiaspis	atherospermae	Maskell	1896
Margarodidae	Crypticerya	ewarti	Newstead	1896
Margarodidae	Steatococcus	nudatus	Maskell	1896
Margarodidae	Icerya	pilosa	Green	1896
Margarodidae	Steatococcus	townsendi	Cockerell	1896
Margarodidae	Steatococcus	plucheae	Cockerell	1896
Margarodidae	Neogreenia	zeylanica	Green	1896
Margarodidae	Walkeriana	compacta	Green	1896
Margarodidae	Hemaspidoproctus	euphorbiae	Green	1896
Margarodidae	Labioproctus	poleii	Green	1896
Margarodidae	Hemaspidoproctus	senex	Green	1896
Ortheziidae	Orthezia	sonorensis	Cockerell	1896
Pseudococcidae	Spilococcus	gutierreziae	Cockerell	1896
Pseudococcidae	Cataenococcus	olivaceus	Cockerell	1896
Pseudococcidae	Spilococcus	prosopidis	Cockerell	1896
Pseudococcidae	Pseudococcus	scrobicularum	Green	1896
Pseudococcidae	Phenacoccus	pergandei	Cockerell	1896
Pseudococcidae	Rastrococcus	mangiferae	Green	1896
Pseudococcidae	Peliococcus	flaveolus	Cockerell	1896
Pseudococcidae	Cryptoripersia	kingii	Cockerell	1896
Pseudococcidae	Dysmicoccus	lasii	Cockerell	1896
Aclerdidae	Aclerda	berlesii	Buffa	1897
Cerococcidae	Cerococcus	indicus	Maskell	1897
Cerococcidae	Cerococcus	artemisiae	Cockerell	1897
Cerococcidae	Cerococcus	stellatus	Maskell	1897
Coccidae	Coccus	erythrinae	Ihering	1897
Coccidae	Cardiococcus	major	Maskell	1897
Coccidae	Cardiococcus	fossilis	Maskell	1897
Coccidae	Neolecanium	chilaspidis	Cockerell	1897
Coccidae	Saccharolecanium	krugeri	Zehntner	1897
Coccidae	Toumeyella	parvicornis	Cockerell	1897
Coccidae	Mesolecanium	perditum	Cockerell	1897
Coccidae	Toumeyella	turgida	Cockerell	1897
Coccidae	Austrolichtensia	hakearum	Fuller	1897
Coccidae	Pulvinaria	lineolatae	King & Cockerell	1897
Coccidae	Pseudophilippia	quaintancii	Cockerell	1897
Coccidae	Pulvinaria	occidentalis	Cockerell	1897
Coccidae	Saissetia	mirifica	Maskell	1897
Coccidae	Mallococcus	sinensis	Maskell	1897
Coccidae	Ceronema	dryandrae	Fuller	1897
Coccidae	Metaceronema	japonica	Maskell	1897
Conchaspididae	Conchaspis	newsteadi	Cockerell	1897
Diaspididae	Pseudaulacaspis	cockerelli	Cooley	1897
Diaspididae	Pseudodiaspis	larreae	Cockerell	1897
Diaspididae	Selenaspidus	celastri	Maskell	1897
Diaspididae	Targionia	bigeloviae	Cockerell	1897
Diaspididae	Thysanofiorinia	nephelii	Maskell	1897
Diaspididae	Unachionaspis	signata	Maskell	1897
Diaspididae	Unachionaspis	tenuis	Maskell	1897
Diaspididae	Acutaspis	reniformis	Cockerell	1897
Diaspididae	Allantomytilus	maideni	Maskell	1897
Diaspididae	Anamefiorinia	casuarinae	Maskell	1897
Diaspididae	Aonidia	banksiae	Fuller	1897
Diaspididae	Aonidia	elaeagna	Maskell	1897
Diaspididae	Aulacaspis	latissima	Cockerell	1897
Diaspididae	Aulacaspis	depressa	Zehntner	1897
Diaspididae	Aulacaspis	spinosa	Maskell	1897
Diaspididae	Chionaspis	agonis	Fuller	1897
Diaspididae	Chionaspis	ethelae	Fuller	1897
Diaspididae	Chionaspis	heterophyllae	Cooley	1897
Diaspididae	Chionaspis	wistariae	Cooley	1897
Diaspididae	Chionaspis	xanthorrhoeae	Fuller	1897
Diaspididae	Ischnafiorinia	bambusae	Maskell	1897
Diaspididae	Duplachionaspis	saccharifolii	Zehntner	1897
Diaspididae	Epidiaspis	persimilis	Cockerell	1897
Diaspididae	Fiorinia	minor	Maskell	1897
Diaspididae	Fiorinia	pinicola	Maskell	1897
Diaspididae	Gymnaspis	perpusilla	Maskell	1897
Diaspididae	Lepidosaphes	defecta	Maskell	1897
Diaspididae	Lindingaspis	setiger	Maskell	1897
Diaspididae	Lineaspis	striata	Newstead	1897
Diaspididae	Lepidosaphes	pini	Maskell	1897
Diaspididae	Lopholeucaspis	japonica	Cockerell	1897
Diaspididae	Maskellia	globosa	Fuller	1897
Diaspididae	Mohelnaspis	ampelodesmae	Newstead	1897
Diaspididae	Monaonidiella	nivea	Fuller	1897
Diaspididae	Odonaspis	saccharicaulis	Zehntner	1897
Diaspididae	Poliaspis	intermedia	Fuller	1897
Diaspididae	Poliaspis	nitens	Fuller	1897
Diaspididae	Pseudaonidia	dryandrae	Fuller	1897
Eriococcidae	Apiomorpha	helmsii	Fuller	1897
Eriococcidae	Apiomorpha	maliformis	Fuller	1897
Eriococcidae	Ascelis	melaleucae	Fuller	1897
Eriococcidae	Cystococcus	echiniformis	Fuller	1897
Eriococcidae	Eriococcus	agonis	Fuller	1897
Eriococcidae	Eriococcus	apiomorphae	Fuller	1897
Eriococcidae	Eriococcus	arenosus	Cockerell	1897
Eriococcidae	Asiacornococcus	exiguus	Maskell	1897
Eriococcidae	Eriococcus	cypraeaeformis	Fuller	1897
Eriococcidae	Eriococcus	elegans	Fuller	1897
Eriococcidae	Eriococcus	formicicola	Newstead	1897
Eriococcidae	Eriococcus	imperfectus	Fuller	1897
Eriococcidae	Eriococcus	graminis	Maskell	1897
Eriococcidae	Eriococcus	hakeae	Fuller	1897
Eriococcidae	Opisthoscelis	conica	Fuller	1897
Eriococcidae	Eriococcus	tripartitus	Fuller	1897
Eriococcidae	Casuarinaloma	leaii	Fuller	1897
Eriococcidae	Eriococcus	simplex	Maskell	1897
Eriococcidae	Eriococcus	simplex	Maskell	1897
Eriococcidae	Eriococcus	thymelaeae	Newstead	1897
Eriococcidae	Eriococcus	tricarinatus	Fuller	1897
Eriococcidae	Olliffia	eucalypti	Fuller	1897
Eriococcidae	Ourococcus	casuarinae	Fuller	1897
Eriococcidae	Ourococcus	cobbi	Fuller	1897
Eriococcidae	Ourococcus	eucalypti	Fuller	1897
Eriococcidae	Eriococcus	mancus	Maskell	1897
Eriococcidae	Kuwanina	parva	Maskell	1897
Kermesidae	Kermes	boguei	Cockerell	1897
Lecanodiaspididae	Lecanodiaspis	melaleucae	Fuller	1897
Lecanodiaspididae	Lecanodiaspis	mimosae	Maskell	1897
Margarodidae	Callipappus	farinosus	Fuller	1897
Margarodidae	Icerya	formicarum	Newstead	1897
Margarodidae	Icerya	purchasi	Cockerell	1897
Margarodidae	Icerya	purchasi	Cockerell	1897
Margarodidae	Margarodes	capensis	Giard	1897
Margarodidae	Margarodes	rileyi	Giard	1897
Margarodidae	Margarodes	trimeni	Giard	1897
Ortheziidae	Mixorthezia	fodiens	Giard	1897
Pseudococcidae	Epicoccus	acaciae	Maskell	1897
Pseudococcidae	Planococcus	minor	Maskell	1897
Pseudococcidae	Trionymus	claviger	King & Tinsley	1897
Pseudococcidae	Pseudococcus	edgeworthiae	Cockerell	1897
Pseudococcidae	Pseudococcus	hirsutus	Newstead	1897
Pseudococcidae	Pseudococcus	kingii	Cockerell	1897
Pseudococcidae	Maconellicoccus	lanigerus	Fuller	1897
Pseudococcidae	Amonostherium	lichtensioides	Cockerell	1897
Pseudococcidae	Dysmicoccus	macrozamiae	Fuller	1897
Pseudococcidae	Kermicus	wroughtoni	Newstead	1897
Pseudococcidae	Peridiococcus	ethelae	Fuller	1897
Pseudococcidae	Antonina	graminis	Maskell	1897
Pseudococcidae	Phenacoccus	americanus	King & Cockerell	1897
Pseudococcidae	Rhizoecus	eloti	Giard	1897
Pseudococcidae	Eurycoccus	blanchardii	King & Cockerell	1897
Pseudococcidae	Euripersia	europaea	Newstead	1897
Pseudococcidae	Cryptoripersia	myrmecophila	Maskell	1897
Pseudococcidae	Misericoccus	tumida	Newstead	1897
Pseudococcidae	Tylococcus	madagascariensis	Newstead	1897
Cerococcidae	Cerococcus	koebelei	Cockerell	1898
Coccidae	Ctenochiton	aztecus	Townsend & Cockerell	1898
Coccidae	Inglisia	malvacearum	Cockerell	1898
Coccidae	Pseudokermes	armatus	Cockerell	1898
Coccidae	Platysaissetia	castilloae	Cockerell	1898
Coccidae	Alecanopsis	casuarinae	Maskell	1898
Coccidae	Neolecanium	perconvexum	Cockerell	1898
Coccidae	Parthenolecanium	perlatum	Cockerell	1898
Coccidae	Eulecanium	pubescens	Ehrhorn	1898
Coccidae	Mesolecanium	rhizophorae	Cockerell	1898
Coccidae	Lagosinia	strachani	Cockerell	1898
Coccidae	Eulecanium	subaustrale	Cockerell	1898
Coccidae	Akermes	townsendi	Cockerell	1898
Coccidae	Neolecanium	tuberculatum	Townsend & Cockerell	1898
Coccidae	Coccus	africanus	Newstead	1898
Coccidae	Philephedra	ephedrae	Cockerell	1898
Coccidae	Philephedra	crescentiae	Cockerell	1898
Coccidae	Philephedra	mimosae	Townsend & Cockerell	1898
Coccidae	Pulvinaria	marmorata	Cockerell	1898
Coccidae	Pulvinaria	rhois	Ehrhorn	1898
Coccidae	Ceroplastes	angulatus	Cockerell	1898
Coccidae	Coccus	melaleucae	Maskell	1898
Coccidae	Mesolecanium	nigrofasciatum	Pergande	1898
Coccidae	Mesolecanium	impar	Cockerell	1898
Coccidae	Ceroplastes	coloratus	Cockerell	1898
Coccidae	Ceroplastes	confluens	Cockerell & Tinsley	1898
Coccidae	Ceroplastes	minutus	Cockerell	1898
Coccidae	Ceroplastes	personatus	Newstead	1898
Diaspididae	Pseudoparlatoria	noacki	Cockerell	1898
Diaspididae	Pseudoparlatoria	serrulata	Townsend & Cockerell	1898
Diaspididae	Rhizaspidiotus	dearnessi	Cockerell	1898
Diaspididae	Rolaspis	lounsburyi	Cooley	1898
Diaspididae	Targionia	yuccarum	Cockerell	1898
Diaspididae	Acutaspis	agavis	Townsend & Cockerell	1898
Diaspididae	Acutaspis	albopicta	Cockerell	1898
Diaspididae	Aspidiotus	myoporii	Lidgett	1898
Diaspididae	Aulacaspis	crawii	Cockerell	1898
Diaspididae	Aulacaspis	maculata	Cockerell	1898
Diaspididae	Aulacaspis	madiunensis	Zehntner	1898
Diaspididae	Aulacaspis	tegalensis	Zehntner	1898
Diaspididae	Berlesaspidiotus	bambusarum	Cockerell	1898
Diaspididae	Chionaspis	caryae	Cooley	1898
Diaspididae	Chortinaspis	biloba	Maskell	1898
Diaspididae	Diaspidiotus	coniferarum	Cockerell	1898
Diaspididae	Diaspidiotus	kafkai	Cockerell	1898
Diaspididae	Diaspidiotus	osborni	Newell & Cockerell	1898
Diaspididae	Diaspis	miranda	Cockerell	1898
Diaspididae	Duplachionaspis	berlesii	Leonardi	1898
Diaspididae	Dynaspidiotus	britannicus	Newstead	1898
Diaspididae	Epidiaspis	baccharidis	Townsend & Cockerell	1898
Diaspididae	Epidiaspis	gennadii	Leonardi	1898
Diaspididae	Ferrisidea	dentilobis	Cockerell	1898
Diaspididae	Gymnaspis	aechmeae	Newstead	1898
Diaspididae	Melanaspis	lilacina	Cockerell	1898
Diaspididae	Kuwanaspis	howardi	Cooley	1898
Diaspididae	Lepidosaphes	mexicana	Cockerell	1898
Diaspididae	Lepidosaphes	perlonga	Cockerell	1898
Diaspididae	Lepidosaphes	serrifrons	Leonardi	1898
Diaspididae	Melanaspis	calura	Cockerell	1898
Diaspididae	Niveaspis	argentata	Cockerell	1898
Diaspididae	Protodiaspis	parvula	Cockerell	1898
Eriococcidae	Apiomorpha	sloanei	Froggatt	1898
Eriococcidae	Capulinia	jaboticabae	Ihering	1898
Eriococcidae	Eriococcus	adenostomae	Ehrhorn	1898
Eriococcidae	Eriococcus	greeni	Newstead	1898
Eriococcidae	Eriococcus	tinsleyi	Cockerell	1898
Eriococcidae	Opisthoscelis	nigra	Froggatt	1898
Eriococcidae	Eriococcus	multispinosus	Kuhlgatz	1898
Eriococcidae	Apiomorpha	attenuata	Froggatt	1898
Kermesidae	Kermes	cockerelli	Ehrhorn	1898
Kermesidae	Kermes	concinnulus	Cockerell	1898
Kermesidae	Allokermes	kingii	Cockerell	1898
Kermesidae	Allokermes	grandis	Cockerell	1898
Kermesidae	Kermes	nigropunctatus	Ehrhorn & Cockerell	1898
Kermesidae	Allokermes	nivalis	King & Cockerell	1898
Kermesidae	Nanokermes	pubescens	Bogue	1898
Kermesidae	Kermes	sylvestris	Cockerell & King	1898
Kerriidae	Austrotachardiella	nigra	Townsend & Cockerell	1898
Margarodidae	Icerya	albolutea	Cockerell	1898
Margarodidae	Llaveia	mexicanorum	Cockerell	1898
Margarodidae	Protortonia	primitiva	Townsend	1898
Margarodidae	Xylococculus	betulae	Pergande	1898
Ortheziidae	Graminorthezia	monticola	Cockerell	1898
Ortheziidae	Praelongorthezia	artemisiae	Cockerell	1898
Ortheziidae	Orthezia	cheilanthi	Tinsley	1898
Ortheziidae	Praelongorthezia	garryae	Cockerell	1898
Ortheziidae	Graminorthezia	graminis	Tinsley	1898
Pseudococcidae	Puto	pilosellae	?ulc	1898
Pseudococcidae	Crisicoccus	azaleae	Tinsley	1898
Pseudococcidae	Trionymus	orientalis	Maskell	1898
Pseudococcidae	Chorizococcus	neomexicanus	Tinsley	1898
Pseudococcidae	Ferrisia	quaintancii	Tinsley	1898
Pseudococcidae	Pseudococcus	similans	Lidgett	1898
Pseudococcidae	Pseudococcus	syringae	Maskell	1898
Pseudococcidae	Phenacoccus	gossypii	Townsend & Cockerell	1898
Pseudococcidae	Phenacoccus	minimus	Tinsley	1898
Pseudococcidae	Phenacoccus	solenopsis	Tinsley	1898
Pseudococcidae	Porococcus	pergandei	Cockerell	1898
Pseudococcidae	Porococcus	tinctorius	Cockerell	1898
Pseudococcidae	Spilococcus	filicicola	Newstead	1898
Pseudococcidae	Euripersia	montana	Newstead	1898
Aclerdidae	Aclerda	californica	Ehrhorn	1899
Cerococcidae	Cerococcus	ficoides	Green	1899
Cerococcidae	Cerococcus	parrotti	Hunter	1899
Coccidae	Platinglisia	noacki	Cockerell	1899
Coccidae	Ctenochiton	cellulosus	Cockerell	1899
Coccidae	Edwallia	rugosa	Hempel	1899
Coccidae	Mesolecanium	nocturnum	Cockerell & Parrott	1899
Coccidae	Saissetia	miranda	Cockerell & Parrott	1899
Coccidae	Eulecanium	pallidior	Cockerell & King	1899
Coccidae	Rhodococcus	perornatus	Cockerell & Parrott	1899
Coccidae	Toumeyella	sonorensis	Cockerell & Parrott	1899
Coccidae	Saissetia	tolucana	Parrott & Cockerell	1899
Coccidae	Pulvinaria	carieri	Grandpre & Charmoy	1899
Coccidae	Pulvinaria	cockerelli	King	1899
Coccidae	Philephedra	parvula	Cockerell	1899
Coccidae	Pulvinaria	phaiae	Lull	1899
Coccidae	Pulvinella	pulchella	Hempel	1899
Coccidae	Schizochlamidia	mexicana	Cockerell & Parrott	1899
Coccidae	Megasaissetia	inflata	Cockerell & Parrott	1899
Diaspididae	Pseudaonidia	paeoniae	Cockerell	1899
Diaspididae	Pseudaulacaspis	megaloba	Green	1899
Diaspididae	Pseudaulacaspis	polygoni	Green	1899
Diaspididae	Pseudoleucaspis	aelaeodendri	Grandpre & Charmoy	1899
Diaspididae	Unaspis	flava	Green	1899
Diaspididae	Unaspis	permutans	Green	1899
Diaspididae	Xanthophthalma	concinnum	Cockerell & Parrott	1899
Diaspididae	Aulacaspis	hedyotidis	Green	1899
Diaspididae	Aulacaspis	herbae	Green	1899
Diaspididae	Andaspis	hibisci	Grandpre & Charmoy	1899
Diaspididae	Aonidiella	simplex	Grandpre & Charmoy	1899
Diaspididae	Chionaspis	corni	Cooley	1899
Diaspididae	Chionaspis	longiloba	Cooley	1899
Diaspididae	Chionaspis	platani	Cooley	1899
Diaspididae	Clavaspis	subsimilis	Cockerell	1899
Diaspididae	Diaspidiotus	hunteri	Newell	1899
Diaspididae	Greenaspis	arundinariae	Green	1899
Diaspididae	Diaspis	townsendi	Cockerell	1899
Diaspididae	Duplachionaspis	divergens	Green	1899
Diaspididae	Duplaspidiotus	tesseratus	Grandpre & Charmoy	1899
Diaspididae	Emmereziaspis	alluaudi	Grandpre & Charmoy	1899
Diaspididae	Emmereziaspis	galliformens	Grandpre & Charmoy	1899
Diaspididae	Hemiberlesia	cupressi	Cockerell	1899
Diaspididae	Morganella	cueroensis	Cockerell	1899
Diaspididae	Kuwanaspis	bambusicola	Cockerell	1899
Diaspididae	Lindingaspis	victoriae	Cockerell	1899
Diaspididae	Lepidosaphes	lidgetti	Cockerell	1899
Diaspididae	Parlatoria	mytilaspiformis	Green	1899
Diaspididae	Pinnaspis	dracaenae	Cooley	1899
Diaspididae	Lepidosaphes	spinosa	Fuller	1899
Diaspididae	Lopholeucaspis	cockerelli	Grandpre & Charmoy	1899
Diaspididae	Melanaspis	bromiliae	Leonardi	1899
Diaspididae	Melanaspis	marlatti	Parrott	1899
Diaspididae	Melanaspis	rhizophorae	Cockerell	1899
Diaspididae	Nudachaspis	fodiens	Green	1899
Diaspididae	Pandanaspis	greeni	Grandpre & Charmoy	1899
Diaspididae	Parachionaspis	galliformens	Green	1899
Diaspididae	Parlatoria	aonidiformis	Green	1899
Diaspididae	Parlatoria	cingala	Green	1899
Diaspididae	Pinnaspis	albizziae	Green	1899
Diaspididae	Pinnaspis	rhododendri	Green	1899
Diaspididae	Pinnaspis	scrobicularum	Green	1899
Diaspididae	Pinnaspis	strachani	Cooley	1899
Diaspididae	Poliaspoides	simplex	Green	1899
Eriococcidae	Apiomorpha	cucurbita	Fuller	1899
Eriococcidae	Carpochloroides	viridis	Cockerell	1899
Eriococcidae	Eriococcus	gurneyi	Fuller	1899
Eriococcidae	Eriococcus	larreae	Parrott & Cockerell	1899
Eriococcidae	Eriococcus	palmeri	Cockerell	1899
Eriococcidae	Spiroporococcus	ruber	Parrott & Cockerell	1899
Eriococcidae	Eriococcus	lidgetti	Cockerell	1899
Kermesidae	Eriokermes	gillettei	Tinsley	1899
Kermesidae	Kermes	austini	Ehrhorn	1899
Kermesidae	Kermes	ceriferus	Ehrhorn	1899
Kermesidae	Kermes	pettiti	Ehrhorn	1899
Kerriidae	Austrotachardia	australis	Froggatt	1899
Kerriidae	Austrotachardia	convexa	Fuller	1899
Margarodidae	Steatococcus	mexicanus	Cockerell	1899
Margarodidae	Mimosicerya	hempeli	Cockerell	1899
Margarodidae	Porphyrophora	hiemalis	Cockerell	1899
Margarodidae	Walkeriana	andreae	Green	1899
Phoenicococcidae	Phoenicococcus	marlatti	Cockerell	1899
Pseudococcidae	Pseudococcus	theobromae	Douglas	1899
Pseudococcidae	Antoninoides	nortoni	Parrott & Cockerell	1899
Pseudococcidae	Spilococcus	eriogoni	Ehrhorn	1899
Pseudococcidae	Cataenococcus	formicarii	Ehrhorn	1899
Pseudococcidae	Australicoccus	grevilleae	Fuller	1899
Pseudococcidae	Amonostherium	hymenocleae	Cockerell	1899
Pseudococcidae	Trionymus	americanus	Cockerell	1899
Pseudococcidae	Cryptoripersia	arizonensis	Ehrhorn	1899
Pseudococcidae	Chnaurococcus	villosa	Ehrhorn	1899
Aclerdidae	Aclerda	obscura	Parrott	1900
Cerococcidae	Cerococcus	tuberculus	Hempel	1900
Cerococcidae	Cerococcus	baccharidis	Hempel	1900
Coccidae	Cryptinglisia	lounsburyi	Cockerell	1900
Coccidae	Ctenochiton	araucariae	Green	1900
Coccidae	Saissetia	discoides	Hempel	1900
Coccidae	Saissetia	dura	Hempel	1900
Coccidae	Eulecanium	eugeniae	Hempel	1900
Coccidae	Saissetia	glanulosa	Hempel	1900
Coccidae	Ceroplastodes	melaleucae	Green	1900
Coccidae	Eulecanium	cerasorum	Cockerell	1900
Coccidae	Saissetia	infrequens	Hempel	1900
Coccidae	Mesolecanium	jaboticabae	Hempel	1900
Coccidae	Pseudophilippia	lanigera	Hempel	1900
Coccidae	Mesolecanium	obscurum	Hempel	1900
Coccidae	Stictolecanium	ornatum	Hempel	1900
Coccidae	Maacoccus	watti	Green	1900
Coccidae	Saissetia	zanthoxylum	Hempel	1900
Coccidae	Lichtensia	argentata	Hempel	1900
Coccidae	Alichtensia	attenuata	Hempel	1900
Coccidae	Pulvinaria	convexa	Hempel	1900
Coccidae	Pulvinaria	depressa	Hempel	1900
Coccidae	Pulvinaria	eugeniae	Hempel	1900
Coccidae	Pulvinaria	ficus	Hempel	1900
Coccidae	Pulvinaria	grandis	Hempel	1900
Coccidae	Pulvinaria	pruni	Hunter	1900
Coccidae	Tectopulvinaria	albata	Hempel	1900
Coccidae	Ceroplastes	amazonicus	Hempel	1900
Coccidae	Eucalymnatus	brunfelsiae	Hempel	1900
Coccidae	Mesolecanium	campomanesiae	Hempel	1900
Coccidae	Mesolecanium	mayteni	Hempel	1900
Coccidae	Ceroplastes	variegatus	Hempel	1900
Coccidae	Neolecanium	silveirai	Hempel	1900
Coccidae	Ceroplastes	communis	Hempel	1900
Coccidae	Ceroplastes	cultus	Hempel	1900
Coccidae	Ceroplastes	cuneatus	Hempel	1900
Coccidae	Ceroplastes	formicarius	Hempel	1900
Coccidae	Ceroplastes	formosus	Hempel	1900
Coccidae	Ceroplastes	grandis	Hempel	1900
Coccidae	Ceroplastes	lucidus	Hempel	1900
Coccidae	Ceroplastes	novaesi	Hempel	1900
Coccidae	Ceroplastes	purpureus	Hempel	1900
Coccidae	Ceroplastes	rarus	Hempel	1900
Coccidae	Ceroplastes	rotundus	Hempel	1900
Coccidae	Ceroplastes	simplex	Hempel	1900
Coccidae	Ceroplastes	sinensis	Del Guercio	1900
Coccidae	Ceroplastes	speciosus	Hempel	1900
Diaspididae	Rugaspidiotus	arizonicus	Cockerell	1900
Diaspididae	Triaspidis	bicornis	Green & Lidgett	1900
Diaspididae	Acutaspis	paulista	Hempel	1900
Diaspididae	Anamefiorinia	lidgetti	Green	1900
Diaspididae	Aonidia	crenulata	Green	1900
Diaspididae	Aonidia	perplexa	Green	1900
Diaspididae	Aonidia	planchonioides	Green	1900
Diaspididae	Aonidia	spatulata	Green	1900
Diaspididae	Aulacaspis	loranthi	Green	1900
Diaspididae	Fiorinia	theae	Green	1900
Diaspididae	Circulaspis	canaliculata	Green	1900
Diaspididae	Diaspidiotus	cryptoxanthus	Cockerell	1900
Diaspididae	Diaspidiotus	distinctus	Leonardi	1900
Diaspididae	Diaspidistis	multilobis	Hempel	1900
Diaspididae	Diaspis	australis	Hempel	1900
Diaspididae	Fernaldanna	indentata	Green	1900
Diaspididae	Fiorinia	gelonii	Green	1900
Diaspididae	Fiorinia	proboscidaria	Green	1900
Diaspididae	Greeniella	mesuae	Green	1900
Diaspididae	Hemiberlesia	candidula	Cockerell	1900
Diaspididae	Lepidosaphes	lasianthi	Green	1900
Eriococcidae	Apiococcus	asperatus	Hempel	1900
Eriococcidae	Apiococcus	globosus	Hempel	1900
Eriococcidae	Apiococcus	gregarius	Hempel	1900
Eriococcidae	Apiococcus	singularis	Hempel	1900
Eriococcidae	Capulinia	crateraformis	Hempel	1900
Eriococcidae	Eriococcus	brasiliensis	Cockerell	1900
Eriococcidae	Eriococcus	kemptoni	Parrott	1900
Eriococcidae	Eriococcus	perplexus	Hempel	1900
Eriococcidae	Ovaticoccus	nativus	Parrott	1900
Eriococcidae	Tectococcus	ovatus	Hempel	1900
Kermesidae	Allokermes	cueroensis	Cockerell	1900
Kermesidae	Kermes	perryi	King	1900
Kermesidae	Kermes	trinotatus	Bogue	1900
Kerriidae	Austrotachardiella	cydoniae	Hempel	1900
Kerriidae	Tachardiella	ingae	Hempel	1900
Kerriidae	Tachardiella	parva	Hempel	1900
Kerriidae	Austrotachardiella	rubra	Hempel	1900
Lecanodiaspididae	Lecanodiaspis	rugosa	Hempel	1900
Lecanodiaspididae	Lecanodiaspis	anomala	Green	1900
Margarodidae	Cryptokermes	brasiliensis	Hempel	1900
Margarodidae	Icerya	brasiliensis	Hempel	1900
Margarodidae	Icerya	schrottkyi	Hempel	1900
Margarodidae	Perissopneumon	ferox	Newstead	1900
Margarodidae	Stigmacoccus	asper	Hempel	1900
Margarodidae	Xylococculus	quercus	Ehrhorn	1900
Pseudococcidae	Antoninoides	boutelouae	Parrott	1900
Pseudococcidae	Antonina	crawi	Cockerell	1900
Pseudococcidae	Dysmicoccus	texensis	Tinsley	1900
Pseudococcidae	Maconellicoccus	australiensis	Green & Lidgett	1900
Pseudococcidae	Pseudococcus	formicarius	Newstead	1900
Pseudococcidae	Heliococcus	glacialis	Newstead	1900
Pseudococcidae	Brasiliputo	grandis	Hempel	1900
Pseudococcidae	Chorizococcus	irishi	Cockerell	1900
Pseudococcidae	Pseudococcus	maritimus	Ehrhorn	1900
Pseudococcidae	Anisococcus	quercus	Ehrhorn	1900
Pseudococcidae	Nipaecoccus	armatus	Hempel	1900
Pseudococcidae	Phenacoccus	artemisiae	Ehrhorn	1900
Pseudococcidae	Heliococcus	stachyos	Ehrhorn	1900
Pseudococcidae	Kiritshenkella	sacchari	Green	1900
Cerococcidae	Cerococcus	punctiferus	Green	1901
Cerococcidae	Asterococcus	ovoides	Cockerell	1901
Coccidae	Eulecanium	lymani	King	1901
Coccidae	Toumeyella	pini	King	1901
Coccidae	Stotzia	ephedrae	Newstead	1901
Coccidae	Pulvinaria	viburni	King	1901
Coccidae	Ceroplastes	bergi	Cockerell	1901
Coccidae	Ceroplastes	bicolor	Hempel	1901
Coccidae	Ceroplastes	campinensis	Hempel	1901
Diaspididae	Tecaspis	retigera	Cockerell	1901
Diaspididae	Acutaspis	aliena	Newstead	1901
Diaspididae	Chortinaspis	graminella	Cockerell	1901
Diaspididae	Contigaspis	cyanogena	Cockerell	1901
Diaspididae	Duplaspidiotus	claviger	Cockerell	1901
Diaspididae	Melanaspis	phenax	Cockerell	1901
Eriococcidae	Eriococcus	cryptus	Cockerell	1901
Halimococcidae	Colobopyga	kewensis	Newstead	1901
Kerriidae	Tachardina	actinella	Cockerell & King	1901
Kerriidae	Tachardina	albida	Cockerell	1901
Margarodidae	Aspidoproctus	mirabilis	Cockerell	1901
Margarodidae	Pseudaspidoproctus	fortis	Cockerell	1901
Margarodidae	Pseudaspidoproctus	fulleri	Cockerell	1901
Margarodidae	Termitococcus	aster	Silvestri	1901
Margarodidae	Eurhizococcus	brevicornis	Silvestri	1901
Margarodidae	Aspidoproctus	pertinax	Newstead	1901
Ortheziidae	Orthezia	lasiorum	Cockerell	1901
Pseudococcidae	Puto	lasiorum	Cockerell	1901
Pseudococcidae	Atrococcus	luffi	Newstead	1901
Pseudococcidae	Chorizococcus	indecisus	Cockerell	1901
Pseudococcidae	Dysmicoccus	roseotinctus	Cockerell & Cockerell	1901
Pseudococcidae	Spilococcus	sequoiae	Coleman	1901
Pseudococcidae	Phenacoccus	rubivorus	Cockerell	1901
Pseudococcidae	Puto	calcitectus	Cockerell	1901
Pseudococcidae	Phenacoccus	dearnessi	King	1901
Pseudococcidae	Phenacoccus	wilmattae	Cockerell	1901
Pseudococcidae	Melanococcus	viridis	Green	1901
Pseudococcidae	Humococcus	porterae	Cockerell	1901
Pseudococcidae	Dysmicoccus	aurantius	Cockerell	1901
Pseudococcidae	Trionymus	festucae	Kuwana	1901
Pseudococcidae	Trionymus	magnus	Cockerell	1901
Pseudococcidae	Dysmicoccus	salmonacea	Cockerell	1901
Pseudococcidae	Cryptoripersia	trichura	Cockerell	1901
Pseudococcidae	Spilococcus	viridula	Cockerell	1901
Pseudococcidae	Rhizoecus	kelloggi	Ehrhorn & Cockerell	1901
Pseudococcidae	Rhizoecus	leucosomus	Cockerell	1901
Aclerdidae	Aclerda	digitata	Cockerell	1902
Coccidae	Luzulaspis	caricis	Ehrhorn	1902
Coccidae	Coccus	insolens	King	1902
Coccidae	Eulecanium	takachihoi	Kuwana	1902
Coccidae	Philephedra	colimensis	Cockerell	1902
Coccidae	Alichtensia	simillima	Cockerell	1902
Coccidae	Neolecanium	herrerae	Cockerell	1902
Coccidae	Paralecanium	marianum	Cockerell	1902
Coccidae	Pulvinaria	oyamae	Kuwana	1902
Coccidae	Akermes	bruneri	Cockerell	1902
Coccidae	Pulvinaria	hazeae	Kuwana	1902
Coccidae	Pulvinaria	horii	Kuwana	1902
Coccidae	Saissetia	nigrella	King	1902
Coccidae	Pendularia	jaliscensis	Cockerell & Cockerell	1902
Coccidae	Coccus	incisus	King	1902
Coccidae	Ceroplastes	bernardensis	Cockerell	1902
Coccidae	Ceroplastes	bruneri	Cockerell & Cockerell	1902
Coccidae	Ceroplastes	candela	Cockerell & King	1902
Coccidae	Cissococcus	fulleri	Cockerell	1902
Diaspididae	Rolaspis	carissae	Cockerell	1902
Diaspididae	Abgrallaspis	ruebsaameni	Cockerell	1902
Diaspididae	Aspidiotus	crenulatus	Pampaloni	1902
Diaspididae	Aspidiotus	cryptomeriae	Kuwana	1902
Diaspididae	Duplachionaspis	exalbida	Cockerell	1902
Diaspididae	Fiorinia	japonica	Kuwana	1902
Diaspididae	Hypaspidiotus	jordani	Kuwana	1902
Diaspididae	Kuwanaspis	hikosani	Kuwana	1902
Diaspididae	Lepidosaphes	euryae	Kuwana	1902
Diaspididae	Lepidosaphes	japonica	Kuwana	1902
Diaspididae	Lepidosaphes	tokionis	Kuwana	1902
Diaspididae	Odonaspis	greenii	Cockerell	1902
Eriococcidae	Eriococcus	aurescens	Cockerell	1902
Eriococcidae	Asiacornococcus	japonicus	Kuwana	1902
Eriococcidae	Eriococcus	onukii	Kuwana	1902
Eriococcidae	Eriococcus	texanus	King	1902
Halimococcidae	Halimococcus	lampas	Cockerell	1902
Kermesidae	Kermes	nakagawae	Kuwana	1902
Kermesidae	Kermes	nawae	Kuwana	1902
Lecanodiaspididae	Anomalococcus	crematogastri	Green	1902
Margarodidae	Icerya	colimensis	Cockerell	1902
Margarodidae	Llaveia	championi	Cockerell	1902
Margarodidae	Drosicha	corpulenta	Kuwana	1902
Margarodidae	Drosicha	dalbergiae	Stebbing	1902
Margarodidae	Drosicha	maskelli	Cockerell	1902
Margarodidae	Drosicha	stebbingii	Stebbing	1902
Margarodidae	Kuwania	quercus	Kuwana	1902
Ortheziidae	Praelongorthezia	galapagoensis	Kuwana	1902
Ortheziidae	Praelongorthezia	ultima	Cockerell	1902
Pseudococcidae	Heliococcus	wheeleri	King	1902
Pseudococcidae	Pseudococcus	comstocki	Kuwana	1902
Pseudococcidae	Planococcus	kraunhiae	Kuwana	1902
Pseudococcidae	Crisicoccus	pini	Kuwana	1902
Pseudococcidae	Distichlicoccus	salinus	Cockerell	1902
Pseudococcidae	Nipaecoccus	zapotlanus	Cockerell	1902
Pseudococcidae	Heliococcus	osborni	Sanders	1902
Pseudococcidae	Geococcus	radicum	Green	1902
Pseudococcidae	Phenacoccus	acericola	King	1902
Pseudococcidae	Distichlicoccus	alkalinus	Cockerell	1902
Pseudococcidae	Paludicoccus	distichlium	Kuwana	1902
Pseudococcidae	Dysmicoccus	fimbriatulus	Cockerell & King	1902
Pseudococcidae	Tridiscus	sporoboli	Cockerell	1902
Cerococcidae	Cerococcus	zapotlanus	Cockerell	1903
Coccidae	Physokermes	concolor	Coleman	1903
Coccidae	Parthenolecanium	rufulum	Cockerell	1903
Coccidae	Rhodococcus	marchali	Cockerell	1903
Coccidae	Cardiococcus	bivalvata	Green	1903
Coccidae	Neolecanium	cornuparvum	Thro	1903
Coccidae	Coccus	lidgetti	Fernald	1903
Coccidae	Physokermes	taxifoliae	Coleman	1903
Coccidae	Neolecanium	leucaenae	Cockerell	1903
Coccidae	Neolecanium	manzanillense	Cockerell	1903
Coccidae	Neolecanium	plebeium	Cockerell	1903
Coccidae	Pulvinaria	grabhami	Cockerell	1903
Coccidae	Akermes	colimae	Cockerell	1903
Coccidae	Pulvinaria	simplex	King	1903
Coccidae	Pulvinaria	vinifera	King	1903
Coccidae	Ceroplastes	albolineatus	Cockerell	1903
Coccidae	Hemilecanium	imbricans	Green	1903
Coccidae	Cardiococcus	umbonatus	Cockerell	1903
Coccidae	Ceroplastes	brachyurus	Cockerell	1903
Coccidae	Ceroplastes	marmoreus	Cockerell	1903
Coccidae	Ceroplastes	purpurellus	Cockerell	1903
Diaspididae	Stramenaspis	kelloggi	Coleman	1903
Diaspididae	Velataspis	mimosarum	Cockerell	1903
Diaspididae	Aonidia	shastae	Coleman	1903
Diaspididae	Aspidaspis	florenciae	Coleman	1903
Diaspididae	Aspidiotus	destructor	Cockerell	1903
Diaspididae	Aulacaspis	maculata	Maxwell-Lefroy	1903
Diaspididae	Chionaspis	gleditsiae	Sanders	1903
Diaspididae	Cupidaspis	cupressi	Coleman	1903
Diaspididae	Diaspidiotus	ehrhorni	Coleman	1903
Diaspididae	Diaspidiotus	liquidambaris	Kotinsky	1903
Diaspididae	Greenaspis	decurvata	Green	1903
Diaspididae	Niveaspis	townsendiana	Cockerell	1903
Diaspididae	Leonardaspis	wilga	Leonardi	1903
Diaspididae	Lepidosaphes	fulleri	Fernald	1903
Diaspididae	Lepidosaphes	multipora	Leonardi	1903
Diaspididae	Melanaspis	glomerata	Green	1903
Kermesidae	Kermes	arizonensis	King	1903
Kerriidae	Tachardina	aurantiaca	Cockerell	1903
Kerriidae	Austrotachardiella	rotundata	Cockerell & Cockerell	1903
Margarodidae	Drosicha	mangiferae	Stebbing	1903
Pseudococcidae	Antoninoides	parrotti	Cockerell	1903
Pseudococcidae	Puto	orthezioides	Cockerell	1903
Pseudococcidae	Spilococcus	andersoni	Coleman	1903
Pseudococcidae	Phenacoccus	psidiarum	Cockerell	1903
Pseudococcidae	Cataenococcus	cualatensis	Cockerell	1903
Pseudococcidae	Rhizoecus	targionii	Cockerell	1903
Stictococcidae	Stictococcus	sjostedti	Cockerell	1903
Cerococcidae	Cerococcus	alluaudi	Marchal	1904
Coccidae	Coccus	discrepans	Green	1904
Coccidae	Paralecanium	quadratum	Green	1904
Coccidae	Maacoccus	arundinariae	Green	1904
Coccidae	Maacoccus	bicruciatus	Green	1904
Coccidae	Marsipococcus	marsupialis	Green	1904
Coccidae	Paralecanium	paradeniyense	Green	1904
Coccidae	Coccus	tenebricophilum	Green	1904
Coccidae	Paralecanium	zonatum	Green	1904
Coccidae	Mesolecanium	inflatum	Hempel	1904
Coccidae	Megapulvinaria	maxima	Green	1904
Coccidae	Paralecanium	calophylli	Green	1904
Coccidae	Coccus	capparidis	Green	1904
Coccidae	Ctenochiton	serratus	Green	1904
Conchaspididae	Conchaspis	fluminensis	Hempel	1904
Diaspididae	Pseudoparlatoria	pisai	Hempel	1904
Diaspididae	Voraspis	ceratoniae	Marchal	1904
Diaspididae	Anaspidiotus	immaculatus	Green	1904
Diaspididae	Aspidiotus	moreirai	Hempel	1904
Diaspididae	Chionaspis	angusta	Green	1904
Diaspididae	Chionaspis	formosa	Green	1904
Diaspididae	Clavaspis	subfervens	Green	1904
Diaspididae	Diaspidiotus	piceus	Sanders	1904
Diaspididae	Getulaspis	bupleuri	Marchal	1904
Diaspididae	Lepidosaphes	corrugata	Green	1904
Diaspididae	Stringaspidiotus	curculiginis	Green	1904
Eriococcidae	Eriococcus	sordidus	Green	1904
Kerriidae	Tachardia	caerulea	Hempel	1904
Ortheziidae	Orthezia	solidaginis	Sanders	1904
Pseudococcidae	Antonina	australis	Froggatt	1904
Pseudococcidae	Phenacoccus	hordei	Reuter	1904
Pseudococcidae	Trabutina	elastica	Marchal	1904
Coccidae	Kilifia	diversipes	Cockerell	1905
Coccidae	Pulvinaria	polygonata	Cockerell	1905
Coccidae	Pulvinaria	tyleri	Cockerell	1905
Coccidae	Eriopeltis	coloradensis	Cockerell	1905
Coccidae	Ceroplastes	sanguineus	Cockerell	1905
Coccidae	Ceroplastes	schrottkyi	Cockerell	1905
Diaspididae	Pseudaulacaspis	strobilanthi	Green	1905
Diaspididae	Pseudaulacaspis	subcorticalis	Green	1905
Diaspididae	Ungulaspis	ungulata	Green	1905
Diaspididae	Acanthaspidiotus	pustulans	Green	1905
Diaspididae	Aonidia	echinata	Green	1905
Diaspididae	Aonidia	pusilla	Green	1905
Diaspididae	Aspidiotus	riverae	Cockerell	1905
Diaspididae	Froggattiella	penicillata	Green	1905
Diaspididae	Chionaspis	candida	Green	1905
Diaspididae	Clavaspidiotus	tayabanus	Cockerell	1905
Diaspididae	Coronaspis	coronifera	Green	1905
Diaspididae	Cryptoparlatorea	leucaspis	Lindinger	1905
Diaspididae	Cryptophyllaspis	elongata	Green	1905
Diaspididae	Duplaspidiotus	quadriclavatus	Green	1905
Diaspididae	Eugreeniella	pulchra	Green	1905
Diaspididae	Fiorinia	bidens	Green	1905
Diaspididae	Gomphaspidiotus	cuculus	Green	1905
Diaspididae	Greeniella	javanensis	Green	1905
Diaspididae	Greenoidea	phyllanthi	Green	1905
Diaspididae	Gymnaspis	spinomarginata	Green	1905
Diaspididae	Lepidosaphes	cassiniae	Green	1905
Diaspididae	Opuntiaspis	javanensis	Green	1905
Diaspididae	Lepidosaphes	rubrovittata	Cockerell	1905
Diaspididae	Notandaspis	hymenantherae	Green	1905
Diaspididae	Octaspidiotus	corticoides	Green	1905
Diaspididae	Paraonidia	malleola	Green	1905
Diaspididae	Proceraspis	cinnamomi	Green	1905
Diaspididae	Salicicola	kermanensis	Lindinger	1905
Diaspididae	Scrupulaspis	victoriae	Green	1905
Diaspididae	Parlatoria	atalantiae	Green	1905
Diaspididae	Parlatoria	phyllanthi	Green	1905
Diaspididae	Parlatoria	pseudaspidiotus	Lindinger	1905
Kerriidae	Tachardiella	glomerella	Cockerell	1905
Margarodidae	Drosicha	townsendi	Cockerell	1905
Margarodidae	Matsucoccus	matsumurae	Kuwana	1905
Ortheziidae	Orthezia	olivacea	Cockerell	1905
Pseudococcidae	Planococcus	lilacinus	Cockerell	1905
Pseudococcidae	Trionymus	nanus	Cockerell	1905
Coccidae	Paralecanium	cocophyllae	Banks	1906
Coccidae	Pulvinaria	plucheae	Ehrhorn	1906
Coccidae	Eulecanium	sericeum	Lindinger	1906
Diaspididae	Trullifiorinia	rubrolineata	Leonardi	1906
Diaspididae	Abgrallaspis	oxycoccus	Woglum	1906
Diaspididae	Adiscofiorinia	atalantiae	Leonardi	1906
Diaspididae	Aonidiella	taxus	Leonardi	1906
Diaspididae	Aulacaspis	tubercularis	Newstead	1906
Diaspididae	Fiorinia	tumida	Leonardi	1906
Diaspididae	Chrysomphalus	propsimus	Banks	1906
Diaspididae	Fiorinia	odinae	Leonardi	1906
Diaspididae	Gomezmenoraspis	pinicola	Leonardi	1906
Diaspididae	Lepidosaphes	mcgregori	Banks	1906
Diaspididae	Lepidosaphes	unicolor	Banks	1906
Diaspididae	Pinnaspis	orlandi	Leonardi	1906
Diaspididae	Salicicola	pistaciae	Lindinger	1906
Kermesidae	Allokermes	rattani	Ehrhorn	1906
Kerriidae	Tachardiella	argentina	Dominguez	1906
Pseudococcidae	Phenacoccus	colemani	Ehrhorn	1906
Pseudococcidae	Paracoccus	juniperi	Ehrhorn	1906
Aclerdidae	Nipponaclerda	biwakoensis	Kuwana	1907
Cerococcidae	Asterococcus	muratae	Kuwana	1907
Cerococcidae	Cerococcus	eremobius	Scott	1907
Coccidae	Parthenolecanium	glandi	Kuwana	1907
Coccidae	Eulecanium	kunoense	Kuwana	1907
Coccidae	Pulvinaria	nishigaharae	Kuwana	1907
Coccidae	Pulvinaria	kuwacola	Kuwana	1907
Diaspididae	Trullifiorinia	macroprocta	Leonardi	1907
Diaspididae	Aspidaspis	densiflorae	Bremner	1907
Diaspididae	Aulacaspis	penzigi	Leonardi	1907
Diaspididae	Lepidosaphes	ocellata	Green	1907
Diaspididae	Fiorinia	iavanica	Leonardi	1907
Diaspididae	Odonaspis	graminis	Bremner	1907
Diaspididae	Pseudaulacaspis	manni	Green	1907
Diaspididae	Pinnaspis	longula	Leonardi	1907
Diaspididae	Pinnaspis	rombica	Leonardi	1907
Eriococcidae	Eriococcus	bezzii	Leonardi	1907
Eriococcidae	Eriococcus	lagerstroemiae	Kuwana	1907
Eriococcidae	Eriococcus	latialis	Leonardi	1907
Kermesidae	Kermes	miyasakii	Kuwana	1907
Kermesidae	Kermes	vastus	Kuwana	1907
Kerriidae	Paratachardina	theae	Green	1907
Lecanodiaspididae	Lecanodiaspis	baculifera	Leonardi	1907
Margarodidae	Icerya	pulchra	Leonardi	1907
Micrococcidae	Micrococcus	similis	Leonardi	1907
Micrococcidae	Micrococcus	silvestrii	Leonardi	1907
Pseudococcidae	Cataenococcus	theaecola	Green	1907
Pseudococcidae	Puto	superbus	Leonardi	1907
Pseudococcidae	Heliococcus	takae	Kuwana	1907
Pseudococcidae	Neoripersia	japonica	Kuwana	1907
Pseudococcidae	Geococcus	oryzae	Kuwana	1907
Coccidae	Eulecanium	franconicum	Lindinger	1908
Coccidae	Hemilecanium	theobromae	Newstead	1908
Coccidae	Coccus	gymnospori	Green	1908
Coccidae	Lecanopsis	myrmecophila	Leonardi	1908
Coccidae	Megapulvinaria	burkilli	Green	1908
Coccidae	Pulvinarisca	jacksoni	Newstead	1908
Coccidae	Acanthopulvinaria	orientalis	Nasonov	1908
Coccidae	Akermes	montanus	Green	1908
Coccidae	Coccus	muiri	Kotinsky	1908
Coccidae	Ceroplastes	theobromae	Newstead	1908
Diaspididae	Pseudaonidia	greeni	Marlatt	1908
Diaspididae	Pseudaulacaspis	barberi	Green	1908
Diaspididae	Radionaspis	indica	Marlatt	1908
Diaspididae	Remotaspidiotus	chenopodii	Marlatt	1908
Diaspididae	Abgrallaspis	mitchelli	Marlatt	1908
Diaspididae	Aspidiotus	comperei	Marlatt	1908
Diaspididae	Aulacaspis	javanensis	Newstead	1908
Diaspididae	Diaspidiotus	transcaspiensis	Marlatt	1908
Diaspididae	Chionaspis	etrusca	Leonardi	1908
Diaspididae	Chrysomphalus	minutus	Kotinsky	1908
Diaspididae	Clavaspis	coursetiae	Marlatt	1908
Diaspididae	Cryptaspidiotus	barbusano	Lindinger	1908
Diaspididae	Diaspidiotus	africanus	Marlatt	1908
Diaspididae	Diaspidiotus	cecconii	Leonardi	1908
Diaspididae	Dynaspidiotus	meyeri	Marlatt	1908
Diaspididae	Entaspidiotus	lounsburyi	Marlatt	1908
Diaspididae	Hemiberlesia	popularum	Marlatt	1908
Diaspididae	Pinnaspis	diaspiformis	Newstead	1908
Diaspididae	Lepidosaphes	piperis	Green	1908
Diaspididae	Parlatoreopsis	chinensis	Marlatt	1908
Diaspididae	Parlatoreopsis	pyri	Marlatt	1908
Diaspididae	Pinnaspis	fici	Green	1908
Diaspididae	Pinnaspis	minima	Green	1908
Kermesidae	Kermes	bacciformis	Leonardi	1908
Kermesidae	Kermes	corticalis	Nasonov	1908
Margarodidae	Icerya	minor	Green	1908
Margarodidae	Aspidoproctus	maximus	Lounsbury	1908
Margarodidae	Dimargarodes	mediterraneus	Silvestri	1908
Margarodidae	Aspidoproctus	pallidus	Newstead	1908
Margarodidae	Monophleboides	sjostedti	Newstead	1908
Margarodidae	Perissopneumon	tamarindus	Green	1908
Margarodidae	Steatococcus	theobromae	Newstead	1908
Margarodidae	Steingelia	gorodetskia	Nasonov	1908
Margarodidae	Pseudaspidoproctus	africana	Newstead	1908
Margarodidae	Xylococculus	macrocarpae	Coleman	1908
Pseudococcidae	Eurycoccus	coccineus	Newstead	1908
Pseudococcidae	Birendracoccus	saccharifolii	Green	1908
Pseudococcidae	Phenacoccus	formicarum	Leonardi	1908
Pseudococcidae	Phenacoccus	graminicola	Leonardi	1908
Pseudococcidae	Maconellicoccus	hirsutus	Green	1908
Pseudococcidae	Rastrococcus	iceryoides	Green	1908
Pseudococcidae	Coccidohystrix	insolita	Green	1908
Pseudococcidae	Trionymus	myrmecarius	Leonardi	1908
Pseudococcidae	Puto	cupressi	Coleman	1908
Pseudococcidae	Peliococcus	cycliger	Leonardi	1908
Pseudococcidae	Pseudococcus	longipes	Leonardi	1908
Pseudococcidae	Rhodania	hypogea	Leonardi	1908
Pseudococcidae	Euripersia	inquilina	Leonardi	1908
Pseudococcidae	Euripersia	libera	Leonardi	1908
Pseudococcidae	Euripersia	sardiniae	Leonardi	1908
Stictococcidae	Parastictococcus	multispinosus	Newstead	1908
Aclerdidae	Aclerda	distorta	Green	1909
Cerococcidae	Cerococcus	ornatus	Green	1909
Cerococcidae	Cerococcus	roseus	Green	1909
Cerococcidae	Cerococcus	albospicatus	Green	1909
Coccidae	Protopulvinaria	fukayai	Kuwana	1909
Coccidae	Houardia	troglodytes	Marchal	1909
Coccidae	Inglisia	chelonioides	Green	1909
Coccidae	Pulvinaria	ochnaceae	Kuwana	1909
Coccidae	Coccus	resinatum	Kieffer & Herbst	1909
Coccidae	Mesolecanium	perditulum	Cockerell & Robbins	1909
Coccidae	Platysaissetia	crustuliforme	Green	1909
Coccidae	Protopulvinaria	longivalvata	Green	1909
Coccidae	Pulvinaria	ixorae	Green	1909
Coccidae	Saissetia	citricola	Kuwana	1909
Coccidae	Waxiella	uvariae	Marchal	1909
Coccidae	Waxiella	vuilleti	Marchal	1909
Coccidae	Ceronema	koebeli	Green	1909
Coccidae	Drepanococcus	chiton	Green	1909
Coccidae	Drepanococcus	virescens	Green	1909
Conchaspididae	Fagisuga	triloba	Lindinger	1909
Diaspididae	Pseudoparlatoria	chilina	Lindinger	1909
Diaspididae	Selenaspidus	ferox	Lindinger	1909
Diaspididae	Selenaspidus	kamerunicus	Lindinger	1909
Diaspididae	Spinaspidiotus	fissidens	Lindinger	1909
Diaspididae	Spinaspidiotus	maeandrius	Lindinger	1909
Diaspididae	Trischnaspis	bipindensis	Lindinger	1909
Diaspididae	Unaspidiotus	corticispini	Lindinger	1909
Diaspididae	Acanthomytilus	arii	Kuwana	1909
Diaspididae	Adiscodiaspis	ericicola	Marchal	1909
Diaspididae	Aonidia	biafrae	Lindinger	1909
Diaspididae	Aonidiella	replicata	Lindinger	1909
Diaspididae	Aonidiella	tectaria	Lindinger	1909
Diaspididae	Aspidaspis	arctostaphyli	Cockerell & Robbins	1909
Diaspididae	Aspidiotus	elaeidis	Marchal	1909
Diaspididae	Aspidiotus	undulatus	Lindinger	1909
Diaspididae	Lepidosaphes	chitinosus	Lindinger	1909
Diaspididae	Chionaspis	sassceri	Cockerell & Robbins	1909
Diaspididae	Clavaspis	herculeana	Cockerell & Hadden	1909
Diaspididae	Credodiaspis	limuloides	Lindinger	1909
Diaspididae	Cryptodiaspis	conservans	Lindinger	1909
Diaspididae	Cryptodiaspis	hamata	Lindinger	1909
Diaspididae	Diaspidiotus	alni	Marchal	1909
Diaspididae	Diaspidiotus	labiatarum	Marchal	1909
Diaspididae	Diaspis	africana	Lindinger	1909
Diaspididae	Diaspis	stilosa	Lindinger	1909
Diaspididae	Entaspidiotus	magnus	Lindinger	1909
Diaspididae	Furcaspis	oceanica	Lindinger	1909
Diaspididae	Gymnaspis	clusiae	Lindinger	1909
Diaspididae	Incisaspis	pugionifera	Lindinger	1909
Diaspididae	Lepidosaphes	aberrans	Lindinger	1909
Diaspididae	Lepidosaphes	buzenensis	Kuwana	1909
Diaspididae	Lepidosaphes	crudiae	Lindinger	1909
Diaspididae	Lepidosaphes	kamerunensis	Lindinger	1909
Diaspididae	Lepidosaphes	meridionalis	Lindinger	1909
Diaspididae	Lepidosaphes	tenuior	Lindinger	1909
Diaspididae	Marchalaspis	vuilleti	Marchal	1909
Diaspididae	Melanaspis	eglandulosa	Lindinger	1909
Diaspididae	Morganella	spinigera	Lindinger	1909
Diaspididae	Neoselenaspidus	silvaticus	Lindinger	1909
Diaspididae	Paraselenaspidus	gracilis	Lindinger	1909
Diaspididae	Parlatoria	cinerea	Hadden	1909
Diaspididae	Pinnaspis	uniloba	Kuwana	1909
Diaspididae	Pseudaulacaspis	kiushiuensis	Kuwana	1909
Diaspididae	Sudanaspis	vuilleti	Marchal	1909
Eriococcidae	Atriplicia	gallicola	Cockerell & Rohwer	1909
Kermesidae	Kermes	himalayensis	Green	1909
Lecanodiaspididae	Stictacanthus	azadirachtae	Green	1909
Lecanodiaspididae	Lecanodiaspis	malaboda	Green	1909
Pseudococcidae	Chaetococcus	phragmitis	Marchal	1909
Pseudococcidae	Dysmicoccus	boninsis	Kuwana	1909
Pseudococcidae	Planococcus	vovae	Nasonov	1909
Pseudococcidae	Neoripersia	ogasawarensis	Kuwana	1909
Coccidae	Hemilecanium	recurvatum	Newstead	1910
Coccidae	Vitrococcus	conchiformis	Newstead	1910
Coccidae	Saissetia	somereni	Newstead	1910
Coccidae	Ceroplastes	ficus	Newstead	1910
Coccidae	Ceroplastes	lahillei	Cockerell	1910
Coccidae	Ceroplastes	quadrilineatus	Newstead	1910
Coccidae	Ceroplastes	singularis	Newstead	1910
Diaspididae	Abgrallaspis	mammillaris	Lindinger	1910
Diaspididae	Africaspis	chionaspiformis	Newstead	1910
Diaspididae	Aonidia	mediterranea	Lindinger	1910
Diaspididae	Aspidiotus	furcraeicola	Lindinger	1910
Diaspididae	Aspidiotus	varians	Lindinger	1910
Diaspididae	Crenulaspidiotus	portoricensis	Lindinger	1910
Diaspididae	Chionaspis	tangana	Lindinger	1910
Diaspididae	Clavaspis	mori	Herrick	1910
Diaspididae	Cryptaspidiotus	austroafricanus	Lindinger	1910
Diaspididae	Cryptaspidus	nucum	Lindinger	1910
Diaspididae	Cryptoselenaspidus	serra	Lindinger	1910
Diaspididae	Dentaspis	substriata	Newstead	1910
Diaspididae	Diaspis	parva	Lindinger	1910
Diaspididae	Inchoaspis	dentilobis	Newstead	1910
Diaspididae	Lindingeria	aberemoae	Lindinger	1910
Diaspididae	Parlatoria	hastata	Lindinger	1910
Eriococcidae	Opisthoscelis	prosopidis	Kieffer & J?rgensen	1910
Pseudococcidae	Puto	ambiguus	FulLoway	1910
Pseudococcidae	Paraputo	anomala	Newstead	1910
Pseudococcidae	Trionymus	smithii	Essig	1910
Stictococcidae	Stictococcus	formicarius	Newstead	1910
Cerococcidae	Cerococcus	andinus	Leonardi	1911
Cerococcidae	Cerococcus	badius	Leonardi	1911
Coccidae	Eulecanium	elegans	Leonardi	1911
Coccidae	Dicyphococcus	castilloae	Green	1911
Coccidae	Pulvinaria	tenuivalvata	Newstead	1911
Coccidae	Alichtensia	spinulosa	Leonardi	1911
Coccidae	Alichtensia	argentina	Leonardi	1911
Coccidae	Differococcus	silvestrii	Leonardi	1911
Coccidae	Waxiella	ugandae	Newstead	1911
Coccidae	Ceroplastes	vinsonioides	Newstead	1911
Coccidae	Ceroplastes	galeatus	Newstead	1911
Coccidae	Ceroplastes	longiseta	Leonardi	1911
Coccidae	Ceroplastes	subrotundus	Leonardi	1911
Coccidae	Waxiella	subsphaerica	Newstead	1911
Coccidae	Ceronema	gowdeyi	Newstead	1911
Diaspididae	Pseudoparlatoria	cristata	Lindinger	1911
Diaspididae	Rhizaspidiotus	canariensis	Lindinger	1911
Diaspididae	Silvestraspis	uberifera	Lindinger	1911
Diaspididae	Targionia	fabianae	Leonardi	1911
Diaspididae	Aonidia	campylanthi	Lindinger	1911
Diaspididae	Aonidia	longa	Lindinger	1911
Diaspididae	Aonidia	paradoxa	Lindinger	1911
Diaspididae	Aonidiella	lauretorum	Lindinger	1911
Diaspididae	Aonidiella	taorensis	Lindinger	1911
Diaspididae	Aonidiella	tinerfensis	Lindinger	1911
Diaspididae	Aspidiotus	gymnosporiae	Lindinger	1911
Diaspididae	Augulaspis	nudata	Newstead	1911
Diaspididae	Carulaspis	atlantica	Lindinger	1911
Diaspididae	Chionaspis	lutea	Newstead	1911
Diaspididae	Dinaspis	ichesii	Leonardi	1911
Diaspididae	Dinaspis	lahillei	Leonardi	1911
Diaspididae	Cryptaspidiotus	aonidioides	Lindinger	1911
Diaspididae	Crypthemichionaspis	nigra	Lindinger	1911
Diaspididae	Cryptoparlatoreopsis	spinosissima	Lindinger	1911
Diaspididae	Cryptoparlatoreopsis	targioniopsis	Lindinger	1911
Diaspididae	Cryptophyllaspis	bornmuelleri	Lindinger	1911
Diaspididae	Daraspis	bussii	Newstead	1911
Diaspididae	Diaspidiotus	nitrariae	Marchal	1911
Diaspididae	Diaspis	barrancorum	Lindinger	1911
Diaspididae	Duplachionaspis	arthrocnemi	Lindinger	1911
Diaspididae	Dynaspidiotus	tsugae	Marlatt	1911
Diaspididae	Fiorinia	multipora	Lindinger	1911
Diaspididae	Fiorinia	neocaledonica	Lindinger	1911
Diaspididae	Gonaspidiotus	seurati	Marchal	1911
Diaspididae	Greeniella	dentata	Lindinger	1911
Diaspididae	Greeniella	viridis	Lindinger	1911
Diaspididae	Ischnaspis	spathulata	Lindinger	1911
Diaspididae	Lindingaspis	samoana	Lindinger	1911
Diaspididae	Pseudotargionia	glandulosa	Newstead	1911
Diaspididae	Neopinnaspis	travancorensis	Lindinger	1911
Diaspididae	Parlatoreopsis	longispina	Newstead	1911
Diaspididae	Salicicola	indiaeorientalis	Lindinger	1911
Diaspididae	Parlatoria	ephedrae	Lindinger	1911
Diaspididae	Parlatoria	parlatoreoides	Lindinger	1911
Diaspididae	Protargionia	larreae	Leonardi	1911
Diaspididae	Umbaspis	regularis	Newstead	1911
Eriococcidae	Eriococcus	eriogoni	Ehrhorn	1911
Eriococcidae	Eriococcus	diversispinus	Leonardi	1911
Eriococcidae	Ovaticoccus	lahillei	Leonardi	1911
Kermesidae	Kermes	shastensis	Ehrhorn	1911
Kerriidae	Kerria	albizziae	Green	1911
Kerriidae	Austrotachardia	angulata	Froggatt	1911
Kerriidae	Tachardiella	cordaliae	Leonardi	1911
Kerriidae	Afrotachardina	longisetosa	Newstead	1911
Kerriidae	Tachardiella	lycii	Leonardi	1911
Lecanodiaspididae	Virgulicoccus	americanus	Leonardi	1911
Lecanodiaspididae	Lecanodiaspis	africana	Newstead	1911
Margarodidae	Aspidoproctus	armatus	Newstead	1911
Margarodidae	Icerya	longisetosa	Newstead	1911
Margarodidae	Icerya	subandina	Leonardi	1911
Margarodidae	Pseudaspidoproctus	zimmermanni	Newstead	1911
Ortheziidae	Praelongorthezia	varipes	Leonardi	1911
Pseudococcidae	Amonostherium	parcispinosum	Leonardi	1911
Pseudococcidae	Lachnodiella	cecropiae	Hempel	1911
Pseudococcidae	Nipaecoccus	percerosus	Leonardi	1911
Pseudococcidae	Ehrhornia	cupressi	Ehrhorn	1911
Pseudococcidae	Distichlicoccus	californicus	Ehrhorn	1911
Pseudococcidae	Pseudococcus	aridorum	Lindinger	1911
Pseudococcidae	Nipaecoccus	ledi	Cockerell	1911
Pseudococcidae	Nipaecoccus	mendozinus	Leonardi	1911
Aclerdidae	Aclerda	signoreti	Lindinger	1912
Coccidae	Megasaissetia	brasiliensis	Hempel	1912
Coccidae	Mesolecanium	lucidum	Hempel	1912
Coccidae	Pulvinaria	ornata	Hempel	1912
Coccidae	Saissetia	lucida	Hempel	1912
Coccidae	Ceroplastes	excaecariae	Hempel	1912
Diaspididae	Pseudoparlatoria	argentata	Hempel	1912
Diaspididae	Selenaspidus	euphorbiae	Newstead	1912
Diaspididae	Selenaspidus	schultzei	Newstead	1912
Diaspididae	Tecaspis	mytilaspiformis	Newstead	1912
Diaspididae	Voraspis	nigerensis	Vayssière	1912
Diaspididae	Aspidiotus	maderensis	Lindinger	1912
Diaspididae	Aspidiotus	tafiranus	Lindinger	1912
Diaspididae	Chionaspis	austriaca	Lindinger	1912
Diaspididae	Chortinaspis	subterranea	Lindinger	1912
Diaspididae	Contigaspis	subnudata	Newstead	1912
Diaspididae	Diaspidiotus	bavaricus	Lindinger	1912
Diaspididae	Diaspidiotus	laurinus	Lindinger	1912
Diaspididae	Diaspidiotus	lenticularis	Lindinger	1912
Diaspididae	Gramenaspis	africana	Newstead	1912
Diaspididae	Diaspis	syriaca	Lindinger	1912
Diaspididae	Dynaspidiotus	ephedrarum	Lindinger	1912
Diaspididae	Lepidosaphes	juniperi	Lindinger	1912
Halimococcidae	Colobopyga	magnani	Brethes	1912
Kermesidae	Kermes	cordiformis	Lindinger	1912
Margarodidae	Icerya	genistae	Hempel	1912
Margarodidae	Aspidoproctus	tricornis	Newstead	1912
Margarodidae	Porphyrophora	indica	Green	1912
Margarodidae	Neomargarodes	niger	Green	1912
Margarodidae	Margarodes	papillosus	Green	1912
Margarodidae	Monophleboides	africanus	Newstead	1912
Pseudococcidae	Heliococcus	bohemicus	?ulc	1912
Pseudococcidae	Phyllococcus	oahuensis	Ehrhorn	1912
Pseudococcidae	Cataenococcus	phoradendri	Cockerell	1912
Pseudococcidae	Paracoccus	muraltiae	Brain	1912
Pseudococcidae	Peliococcus	calluneti	Lindinger	1912
Pseudococcidae	Pseudococcus	wachendorfiae	Brain	1912
Pseudococcidae	Cataenococcus	glandulifera	Newstead	1912
Pseudococcidae	Cataenococcus	taquarae	Hempel	1912
Aclerdidae	Aclerda	sellahispanica	Lindinger	1913
Coccidae	Pulvinarisca	filamentosa	Newstead	1913
Coccidae	Coccus	opimum	Green	1913
Coccidae	Pulvinaria	dicrostachys	Leonardi	1913
Coccidae	Ceronema	africana	Macfie	1913
Coccidae	Ceroplastes	coniformis	Newstead	1913
Coccidae	Waxiella	erithraeus	Leonardi	1913
Diaspididae	Selenaspidus	incisus	Lindinger	1913
Diaspididae	Sinistraspis	unilateralis	Newstead	1913
Diaspididae	Tecaspis	fiorii	Leonardi	1913
Diaspididae	Voraspis	usambarica	Lindinger	1913
Diaspididae	Africonidia	africana	Newstead	1913
Diaspididae	Aonidia	oleae	Leonardi	1913
Diaspididae	Diaspidiotus	viticola	Leonardi	1913
Diaspididae	Carulaspis	taxicola	Vayssière	1913
Diaspididae	Diaspis	manzanitae	Whitney	1913
Diaspididae	Diclavaspis	socotrana	Lindinger	1913
Diaspididae	Furcaspis	rufa	Lindinger	1913
Diaspididae	Hemiberlesia	elegans	Lindinger	1913
Diaspididae	Hemiberlesia	tectonae	Lindinger	1913
Diaspididae	Lepidosaphes	olivina	Leonardi	1913
Diaspididae	Melanaspis	inopinata	Leonardi	1913
Kermesidae	Allokermes	essigi	King	1913
Margarodidae	Crypticerya	jacobsoni	Green	1913
Margarodidae	Icerya	sulfurea	Lindinger	1913
Margarodidae	Icerya	splendida	Lindinger	1913
Margarodidae	Aspidoproctus	carinatus	Lindinger	1913
Margarodidae	Aspidoproctus	glaber	Lindinger	1913
Margarodidae	Aspidoproctus	parvus	Lindinger	1913
Margarodidae	Aspidoproctus	vuilleti	Vayssière	1913
Pseudococcidae	Dysmicoccus	grassii	Leonardi	1913
Pseudococcidae	Trionymus	violascens	Cockerell	1913
Stictococcidae	Parastictococcus	gowdeyi	Newstead	1913
Beesoniidae	Beesonia	napiformis	Kuwana	1914
Coccidae	Eulecanium	perinflatum	Cockerell	1914
Coccidae	Paralecanium	pseudexpansum	Green	1914
Coccidae	Coccus	pseudomagnoliarum	Kuwana	1914
Coccidae	Udinia	lamborni	Newstead	1914
Coccidae	Neolecanium	cinnamomi	Rutherford	1914
Coccidae	Podoparalecanium	luzonicum	Cockerell	1914
Coccidae	Pseudokermes	cooleyi	King	1914
Coccidae	Pulvinaria	citricola	Kuwana	1914
Coccidae	Pulvinaria	photiniae	Kuwana	1914
Coccidae	Pulvinaria	idesiae	Kuwana	1914
Coccidae	Pulvinaria	okitsuensis	Kuwana	1914
Coccidae	Ceroplastes	gigas	Cockerell	1914
Diaspididae	Pseudaonidia	irrepta	Rutherford	1914
Diaspididae	Pudaspis	newsteadi	Leonardi	1914
Diaspididae	Remotaspidiotus	coralinus	Froggatt	1914
Diaspididae	Remotaspidiotus	gidgei	Froggatt	1914
Diaspididae	Selenaspidus	perspinosus	Leonardi	1914
Diaspididae	Triaspidis	alba	Froggatt	1914
Diaspididae	Andaspis	erythrinae	Rutherford	1914
Diaspididae	Aonidia	simplex	Leonardi	1914
Diaspididae	Aonidiella	pothi	Rutherford	1914
Diaspididae	Aspidiotus	serratus	Froggatt	1914
Diaspididae	Aulacaspis	mischocarpi	Cockerell & Robinson	1914
Diaspididae	Dinaspis	pseudomorpha	Leonardi	1914
Diaspididae	Dinaspis	silvestrii	Leonardi	1914
Diaspididae	Chrysomphalus	greeni	Leonardi	1914
Diaspididae	Dinaspis	giffardi	Leonardi	1914
Diaspididae	Dentachionaspis	lounsburyi	Leonardi	1914
Diaspididae	Lepidosaphes	lobulata	Froggatt	1914
Diaspididae	Diaspis	myristicae	Rutherford	1914
Diaspididae	Duplaspidiotus	fossor	Newstead	1914
Diaspididae	Fiorinia	geijeriae	Froggatt	1914
Diaspididae	Greeniella	ferreae	Rutherford	1914
Diaspididae	Gymnaspis	acaciae	Froggatt	1914
Diaspididae	Howardia	silvestrii	Leonardi	1914
Diaspididae	Ischnaspis	silvestrii	Leonardi	1914
Diaspididae	Ledaspis	distincta	Leonardi	1914
Diaspididae	Lepidosaphes	ambigua	Rutherford	1914
Diaspididae	Lepidosaphes	cortrioides	Froggatt	1914
Diaspididae	Lepidosaphes	crassa	Froggatt	1914
Diaspididae	Lepidosaphes	eucalypti	Froggatt	1914
Diaspididae	Lepidosaphes	marginalis	Leonardi	1914
Diaspididae	Lepidosaphes	mulgae	Froggatt	1914
Diaspididae	Parlatoria	mesuae	Rutherford	1914
Diaspididae	Lepidosaphes	subspiculifera	Froggatt	1914
Diaspididae	Marginaspis	affinis	Leonardi	1914
Diaspididae	Melanaspis	chrysobalani	Leonardi	1914
Diaspididae	Metandaspis	recurvata	Froggatt	1914
Diaspididae	Mitulaspis	funtumiae	Newstead	1914
Diaspididae	Neoleonardia	alata	Froggatt	1914
Diaspididae	Odonaspis	schizostachyi	Cockerell & Robinson	1914
Diaspididae	Protodiaspis	agrifoliae	Essig	1914
Diaspididae	Rutherfordia	malloti	Rutherford	1914
Diaspididae	Parlatoria	destructor	Newstead	1914
Diaspididae	Pinnaspis	alatae	Rutherford	1914
Diaspididae	Pinnaspis	uvariae	Cockerell & Robinson	1914
Diaspididae	Pseudaonidia	baikeae	Newstead	1914
Diaspididae	Pseudaonidia	cingulata	Froggatt	1914
Kermesidae	Kermes	sassceri	King	1914
Kermesidae	Allokermes	branigani	King	1914
Margarodidae	Aspidoproctus	bouvieri	Vayssiere	1914
Margarodidae	Aspidoproctus	giganteus	Newstead	1914
Margarodidae	Misracoccus	serrei	Vayssière	1914
Margarodidae	Gigantococcus	maximus	Newstead	1914
Margarodidae	Neomargarodes	erythrocephalus	Green	1914
Margarodidae	Steatococcus	morrilli	Cockerell	1914
Pseudococcidae	Formicococcus	greeni	Vayssière	1914
Pseudococcidae	Phenacoccus	azaleae	Kuwana	1914
Coccidae	Stotzia	chrysophyllae	Silvestri	1915
Coccidae	Udinia	catori	Green	1915
Coccidae	Coccus	synapheae	Froggatt	1915
Coccidae	Platylecanium	cribrigerum	Cockerell & Robinson	1915
Coccidae	Neolecanium	pseudoleae	Rutherford	1915
Coccidae	Pulvinaria	salicorniae	Froggatt	1915
Coccidae	Tectopulvinaria	loranthi	Froggatt	1915
Coccidae	Austrolecanium	cappari	Froggatt	1915
Coccidae	Coccus	litzeae	Rutherford	1915
Coccidae	Ctenochiton	transparens	Froggatt	1915
Coccidae	Ceronema	caudata	Froggatt	1915
Diaspididae	Pseudaonidia	obsita	Cockerell & Robinson	1915
Diaspididae	Pygidiaspis	cedri	Green	1915
Diaspididae	Ancepaspis	anomala	Green	1915
Diaspididae	Andaspis	vandae	Rutherford	1915
Diaspididae	Aspidiella	panici	Rutherford	1915
Diaspididae	Aspidiotus	coryphae	Cockerell & Robinson	1915
Diaspididae	Aulacaspis	uncinati	Rutherford	1915
Diaspididae	Chionaspis	frenchi	Green	1915
Diaspididae	Fiorinia	phantasma	Cockerell & Robinson	1915
Diaspididae	Lindingaspis	opima	Silvestri	1915
Diaspididae	Lepidosaphes	ixorae	Cockerell & Robinson	1915
Diaspididae	Leucaspis	maskelli	Brittin	1915
Diaspididae	Leucaspis	morrisi	Brittin	1915
Diaspididae	Lopholeucaspis	limoniae	Rutherford	1915
Diaspididae	Maskellanna	beyeriae	Green	1915
Diaspididae	Monaonidiella	bidens	Green	1915
Diaspididae	Odonaspis	ruthae	Kotinsky	1915
Diaspididae	Schizaspis	lobata	Cockerell & Robinson	1915
Diaspididae	Parlatoria	cinnamomi	Rutherford	1915
Diaspididae	Parlatoria	zeylanica	Rutherford	1915
Diaspididae	Poliaspis	argentosis	Brittin	1915
Eriococcidae	Eriococcus	costaricensis	Cockerell & Robinson	1915
Eriococcidae	Cryptococcus	nudatus	Brittin	1915
Eriococcidae	Eriococcus	inermis	Green	1915
Eriococcidae	Scutare	fimbriata	Brittin	1915
Eriococcidae	Eriococcus	serratilobis	Green	1915
Eriococcidae	Eriococcus	serratilobis	Green	1915
Eriococcidae	Spiroporococcus	braggi	Cockerell & Robinson	1915
Eriococcidae	Eriococcus	syncarpiae	Froggatt	1915
Eriococcidae	Eriochiton	armatus	Brittin	1915
Eriococcidae	Eriococcus	lecanioides	Green	1915
Eriococcidae	Eriococcus	bicolor	Froggatt	1915
Lecanodiaspididae	Lecanodiaspis	convexa	Froggatt	1915
Lecanodiaspididae	Lecanodiaspis	dilatata	Froggatt	1915
Lecanodiaspididae	Lecanodiaspis	newmani	Froggatt	1915
Lecanodiaspididae	Lecanodiaspis	frenchi	Froggatt	1915
Lecanodiaspididae	Lecanodiaspis	microcribraria	Froggatt	1915
Margarodidae	Steatococcus	euphorbiae	Brain	1915
Margarodidae	Drosichoides	sanguinea	Cockerell	1915
Margarodidae	Margarodes	greeni	Brain	1915
Margarodidae	Margarodes	newsteadi	Brain	1915
Margarodidae	Margarodes	peringueyi	Brain	1915
Margarodidae	Margarodes	ruber	Brain	1915
Margarodidae	Monophleboides	hirtus	Brain	1915
Pseudococcidae	Antonina	natalensis	Brain	1915
Pseudococcidae	Antonina	transvaalensis	Brain	1915
Pseudococcidae	Natalensia	fulleri	Brain	1915
Pseudococcidae	Delottococcus	elisabethae	Brain	1915
Pseudococcidae	Phenacoccus	eleabius	Silvestri	1915
Pseudococcidae	Pseudococcus	nitidus	Brain	1915
Pseudococcidae	Coccura	suwakoensis	Kuwana & Toyoda	1915
Pseudococcidae	Paracoccus	burnerae	Brain	1915
Pseudococcidae	Rosebankia	caffra	Brain	1915
Pseudococcidae	Peliococcus	bantu	Brain	1915
Pseudococcidae	Vryburgia	bechuanae	Brain	1915
Pseudococcidae	Balanococcus	cockaynei	Brittin	1915
Pseudococcidae	Annulococcus	flagrans	Brain	1915
Pseudococcidae	Misericoccus	mallyi	Brain	1915
Pseudococcidae	Hypogeococcus	mirabilis	Brain	1915
Pseudococcidae	Delottococcus	quaesitus	Brain	1915
Pseudococcidae	Phenacoccus	segnis	Brain	1915
Pseudococcidae	Balanococcus	sexaspinus	Brittin	1915
Pseudococcidae	Chorizococcus	socialis	Brain	1915
Pseudococcidae	Phenacoccus	sphagni	Green	1915
Pseudococcidae	Phenacoccus	stelli	Brain	1915
Pseudococcidae	Vryburgia	transvaalensis	Brain	1915
Pseudococcidae	Delottococcus	trichiliae	Brain	1915
Pseudococcidae	Octococcus	africanus	Brain	1915
Pseudococcidae	Melanococcus	lobulatus	Green	1915
Pseudococcidae	Lenania	africana	Brain	1915
Pseudococcidae	Oxyacanthus	chrysocomae	Brain	1915
Coccidae	Saissetia	ficinum	Paoli	1916
Coccidae	Vittacoccus	longicornis	Green	1916
Coccidae	Parafairmairia	gracilis	Green	1916
Diaspididae	Pseudaulacaspis	samoana	Doane & Ferris	1916
Diaspididae	Andaspis	incisor	Green	1916
Diaspididae	Chrysomphalus	ansei	Green	1916
Diaspididae	Clavaspis	subcuticularis	Green	1916
Diaspididae	Dentachionaspis	berlesei	Malenotti	1916
Diaspididae	Dentachionaspis	pseudonivea	Malenotti	1916
Diaspididae	Duplachionaspis	paolii	Malenotti	1916
Diaspididae	Gymnaspis	grandis	Green	1916
Diaspididae	Hemaspidis	hemichionaspiformis	Green	1916
Diaspididae	Ledaspis	reticulata	Malenotti	1916
Diaspididae	Lepidosaphes	diaspidiformis	Malenotti	1916
Diaspididae	Lepidosaphes	duponti	Green	1916
Diaspididae	Lindingaspis	picea	Malenotti	1916
Diaspididae	Lepidosaphes	somalensis	Malenotti	1916
Diaspididae	Oceanaspidiotus	pangoensis	Doane & Ferris	1916
Diaspididae	Porogymnaspis	rufa	Green	1916
Diaspididae	Prodiaspis	tamaricicola	Malenotti	1916
Diaspididae	Poliaspoides	leptocarpi	Brittin	1916
Diaspididae	Porogymnaspis	angulata	Green	1916
Eriococcidae	Eriococcus	busariae	Froggatt	1916
Eriococcidae	Eriococcus	angulatus	Froggatt	1916
Eriococcidae	Eriococcus	crofti	Froggatt	1916
Eriococcidae	Eriococcus	picta	Froggatt	1916
Eriococcidae	Eriococcus	tesselatus	Froggatt	1916
Eriococcidae	Eriococcus	villosus	Froggatt	1916
Margarodidae	Drosicha	palavanica	Cockerell	1916
Ortheziidae	Nipponorthezia	ardisiae	Kuwana	1916
Pseudococcidae	Erium	frenellae	Froggatt	1916
Pseudococcidae	Dysmicoccus	hilli	Froggatt	1916
Pseudococcidae	Nesococcus	pipturi	Ehrhorn	1916
Pseudococcidae	Trionymus	utahensis	Cockerell	1916
Pseudococcidae	Pseudococcus	gallicola	Ehrhorn	1916
Pseudococcidae	Pseudococcus	montanus	Ehrhorn	1916
Pseudococcidae	Chlorococcus	straussiae	Ehrhorn	1916
Pseudococcidae	Pseudococcus	swezeyi	Ehrhorn	1916
Pseudococcidae	Dysmicoccus	timberlakei	Cockerell	1916
Pseudococcidae	Palmicultor	palmarum	Ehrhorn	1916
Pseudococcidae	Humococcus	resinophila	Green	1916
Pseudococcidae	Trionymus	insularis	Ehrhorn	1916
Coccidae	Etiennea	carpenteri	Newstead	1917
Coccidae	Etiennea	ferox	Newstead	1917
Coccidae	Inglisia	theobromae	Newstead	1917
Coccidae	Coccus	acaciae	Newstead	1917
Coccidae	Neoplatylecanium	adersi	Newstead	1917
Coccidae	Eucalymnatus	chelonioides	Newstead	1917
Coccidae	Eulecanium	hirsutum	Newstead	1917
Coccidae	Saissetia	persimilis	Newstead	1917
Coccidae	Eulecanium	pseudotessellatum	Newstead	1917
Coccidae	Coccus	subhemisphaericus	Newstead	1917
Coccidae	Saissetia	subpatelliforme	Newstead	1917
Coccidae	Eulecanium	transvittatum	Green	1917
Coccidae	Pulvinaria	elongata	Newstead	1917
Coccidae	Lagosinia	aristolochiae	Newstead	1917
Coccidae	Cribrolecanium	andersoni	Newstead	1917
Coccidae	Cryptostigma	quinquepori	Newstead	1917
Coccidae	Ceroplastes	avicenniae	Newstead	1917
Coccidae	Waxiella	zonata	Newstead	1917
Coccidae	Coccus	cajani	Newstead	1917
Coccidae	Coccus	aequale	Newstead	1917
Coccidae	Saissetia	hurae	Newstead	1917
Coccidae	Saissetia	scutata	Newstead	1917
Coccidae	Udinia	setigera	Newstead	1917
Coccidae	Ceroplastes	bipartitus	Newstead	1917
Coccidae	Ceroplastes	destructor	Newstead	1917
Coccidae	Ceroplastes	lamborni	Newstead	1917
Coccidae	Waxiella	subdenudata	Newstead	1917
Diaspididae	Tollaspidiotus	mauritianus	Newstead	1917
Diaspididae	Triraphaspis	desmidioides	Green	1917
Diaspididae	Acutaspis	erythraspidis	Newstead	1917
Diaspididae	Africaspis	fici	Newstead	1917
Diaspididae	Aspidiotus	capensis	Newstead	1917
Diaspididae	Asymmetraspis	distorta	Newstead	1917
Diaspididae	Aulacaspis	pallida	Robinson	1917
Diaspididae	Aulacaspis	pellucida	Robinson	1917
Diaspididae	Aulacaspis	thoracica	Robinson	1917
Diaspididae	Crenulaspidiotus	lahillei	Lizer y Trelles	1917
Diaspididae	Lepidosaphes	luzonica	Robinson	1917
Diaspididae	Leonardianna	pimentae	Newstead	1917
Diaspididae	Lindingaspis	greeni	Brain & Kelly	1917
Eriococcidae	Eriococcus	missourii	Hollinger	1917
Eriococcidae	Eriococcus	sojae	Kuwana	1917
Kerriidae	Austrotachardiella	bodkini	Newstead	1917
Lecanodiaspididae	Lecanodiaspis	tarsalis	Newstead	1917
Margarodidae	Aspidoproctus	neavei	Newstead	1917
Margarodidae	Aspidoproctus	verrucosus	Newstead	1917
Margarodidae	Icerya	nigroareolata	Newstead	1917
Margarodidae	Icerya	pattersoni	Newstead	1917
Margarodidae	Crypticerya	abrahami	Newstead	1917
Margarodidae	Crypticerya	pimentae	Newstead	1917
Margarodidae	Porphyrophora	buxtoni	Newstead	1917
Margarodidae	Crypticerya	bicolor	Newstead	1917
Margarodidae	Crypticerya	cajani	Newstead	1917
Margarodidae	Crypticerya	caudatus	Newstead	1917
Margarodidae	Stomacoccus	platani	Ferris	1917
Ortheziidae	Orthezia	japonica	Kuwana	1917
Pseudococcidae	Phenacoccus	celtisifoliae	Hollinger	1917
Pseudococcidae	Phenacoccus	grandicarpus	Hollinger	1917
Pseudococcidae	Dysmicoccus	morrisoni	Hollinger	1917
Pseudococcidae	Trionymus	newsteadi	Green	1917
Pseudococcidae	Dysmicoccus	mcdanieli	Hollinger	1917
Pseudococcidae	Chorizococcus	shaferi	Hollinger	1917
Pseudococcidae	Rastrococcus	stolatus	Froggatt	1917
Stictococcidae	Stictococcus	intermedius	Newstead	1917
Coccidae	Megasaissetia	nectandrae	Hempel	1918
Coccidae	Neolecanium	subterraneum	Hempel	1918
Coccidae	Pulvinaria	flavescens	Brethes	1918
Coccidae	Pulvinaria	minuta	Brethes	1918
Coccidae	Pulvinaria	platensis	Brethes	1918
Coccidae	Ceroplastes	rhizophorae	Hempel	1918
Coccidae	Coccus	colemani	Kannan	1918
Conchaspididae	Conchaspis	euphorbiae	Brain	1918
Diaspididae	Pseudaonidia	manilensis	Robinson	1918
Diaspididae	Selenaspidus	griqua	Brain	1918
Diaspididae	Selenaspidus	pertusus	Brain	1918
Diaspididae	Selenaspidus	pumilus	Brain	1918
Diaspididae	Separaspis	proteae	Brain	1918
Diaspididae	Abgrallaspis	furcillae	Brain	1918
Diaspididae	Aspidiotus	kellyi	Brain	1918
Diaspididae	Aspidiotus	ligusticus	Leonardi	1918
Diaspididae	Diaspidiotus	fabernii	Houser	1918
Diaspididae	Diaspis	minensis	Hempel	1918
Diaspididae	Diclavaspis	ehretiae	Brain	1918
Diaspididae	Dynaspidiotus	regius	Brain	1918
Diaspididae	Furcaspis	charmoyi	Brain	1918
Diaspididae	Melanaspis	jaboticabae	Hempel	1918
Eriococcidae	Eriococcus	cactearum	Leonardi	1918
Eriococcidae	Calycicoccus	merwei	Brain	1918
Eriococcidae	Eriococcus	chabohiba	Kuwana & Nitobe	1918
Kermesidae	Nidularia	japonica	Kuwana	1918
Margarodidae	Icerya	luederwaldti	Hempel	1918
Pseudococcidae	Discococcus	graminis	Ferris	1918
Pseudococcidae	Grewiacoccus	gregalis	Brain	1918
Pseudococcidae	Heterococcus	arenae	Ferris	1918
Pseudococcidae	Phenacoccus	eriogoni	Ferris	1918
Pseudococcidae	Phenacoccus	solani	Ferris	1918
Pseudococcidae	Rastrococcus	spinosus	Robinson	1918
Pseudococcidae	Pseudococcus	cryptus	Hempel	1918
Pseudococcidae	Balanococcus	diminutus	Leonardi	1918
Pseudococcidae	Pseudococcus	longisetosus	Ferris	1918
Pseudococcidae	Pseudococcus	notabilis	Leonardi	1918
Pseudococcidae	Dysmicoccus	quercicolus	Ferris	1918
Pseudococcidae	Euripersia	silvestrii	Leonardi	1918
Pseudococcidae	Tridiscus	distichlii	Ferris	1918
Aclerdidae	Aclerda	ariditatis	Ferris	1919
Coccidae	Coccus	ramakrishnai	Ramakrishna Ayyar	1919
Coccidae	Differococcus	argentinus	Morrison	1919
Coccidae	Ceroplastes	deciduosus	Morrison	1919
Coccidae	Ceroplastes	hempeli	Lizer y Trelles	1919
Coccidae	Ceroplastes	murrayi	Froggatt	1919
Diaspididae	Pseudaonidia	lycii	Brain	1919
Diaspididae	Rolaspis	chaetachmae	Brain	1919
Diaspididae	Situlaspis	atriplicis	Ferris	1919
Diaspididae	Situlaspis	condaliae	Ferris	1919
Diaspididae	Tecaspis	kiggelariae	Brain	1919
Diaspididae	Tecaspis	visci	Brain	1919
[truncated: 5,755 more rows]
